# Supplementary material for: Using Micro- and Macro-Level Network Metrics Unveils Top Communicative Gene Modules in Psoriasis
Source: Genes (Basel). 2020 Aug 10;11(8):914. doi: 10.3390/genes11080914 (PMC7464240; doi:10.3390/genes11080914)
Supplement: Supplementary file 1 [file genes-11-00914-s001.zip]

Archive with 50 entries (47 files):
- supplementary_materials_version2/
- supplementary_materials_version2/Table S1.txt
- __MACOSX/
- __MACOSX/supplementary_materials_version2/
- __MACOSX/supplementary_materials_version2/._Table S1.txt
- supplementary_materials_version2/.DS_Store
- __MACOSX/supplementary_materials_version2/._.DS_Store
- supplementary_materials_version2/Table S2.pdf
- __MACOSX/supplementary_materials_version2/._Table S2.pdf
- supplementary_materials_version2/Table S3.pdf
- __MACOSX/supplementary_materials_version2/._Table S3.pdf
- supplementary_materials_version2/Figure S4.docx
- __MACOSX/supplementary_materials_version2/._Figure S4.docx
- supplementary_materials_version2/Table S4.pdf
- __MACOSX/supplementary_materials_version2/._Table S4.pdf
- supplementary_materials_version2/Table S5.pdf
- __MACOSX/supplementary_materials_version2/._Table S5.pdf
- supplementary_materials_version2/Table S7.pdf
- __MACOSX/supplementary_materials_version2/._Table S7.pdf
- supplementary_materials_version2/Table S6.pdf
- __MACOSX/supplementary_materials_version2/._Table S6.pdf
- supplementary_materials_version2/Table S8.pdf
- __MACOSX/supplementary_materials_version2/._Table S8.pdf
- supplementary_materials_version2/Table S9.pdf
- __MACOSX/supplementary_materials_version2/._Table S9.pdf
- supplementary_materials_version2/Figure S6.docx
- __MACOSX/supplementary_materials_version2/._Figure S6.docx
- supplementary_materials_version2/Table S14.pdf
- __MACOSX/supplementary_materials_version2/._Table S14.pdf
- supplementary_materials_version2/Figure S1.pdf
- __MACOSX/supplementary_materials_version2/._Figure S1.pdf
- supplementary_materials_version2/Figure S2.pdf
- __MACOSX/supplementary_materials_version2/._Figure S2.pdf
- supplementary_materials_version2/Figure S3.pdf
- __MACOSX/supplementary_materials_version2/._Figure S3.pdf
- supplementary_materials_version2/Table S12.pdf
- __MACOSX/supplementary_materials_version2/._Table S12.pdf
- supplementary_materials_version2/Figure S6.pdf
- __MACOSX/supplementary_materials_version2/._Figure S6.pdf
- supplementary_materials_version2/Table S13.pdf
- __MACOSX/supplementary_materials_version2/._Table S13.pdf
- supplementary_materials_version2/Table S11.pdf
- __MACOSX/supplementary_materials_version2/._Table S11.pdf
- supplementary_materials_version2/Figure S4.pdf
- __MACOSX/supplementary_materials_version2/._Figure S4.pdf
- supplementary_materials_version2/Figure S5.pdf
- __MACOSX/supplementary_materials_version2/._Figure S5.pdf
- supplementary_materials_version2/Table S10.pdf
- __MACOSX/supplementary_materials_version2/._Table S10.pdf
- __MACOSX/._supplementary_materials_version2
