# Supplementary material for: Using Micro- and Macro-Level Network Metrics Unveils Top Communicative Gene Modules in Psoriasis
Source: Genes (Basel). 2020 Aug 10;11(8):914. doi: 10.3390/genes11080914 (PMC7464240; doi:10.3390/genes11080914)
Supplement: Supplementary file 1 [file genes-11-00914-s001.zip › supplementary_materials_version2/Table S1.txt]

logFC	AveExpr	t	P.Value	adj.P.Val	B	genesymbole	prob_ID
KYNU	4.05353147340068	8.60088230466748	29.6413457352146	3.34806506785829e-69	9.15277287925759e-65	147.036463979073	KYNU	204385_at
PLA2G4D	3.54350136772652	7.91185862785634	29.1668051223042	3.34781600446095e-68	4.57604600109757e-64	144.765434826668	PLA2G4D	1554914_at
OASL	3.8501592409072	8.97807747543428	28.7739218567279	2.29573710284355e-67	2.51038852195942e-63	142.865643295204	OASL	205660_at
S100A7A	5.79529545981457	9.20555816098269	28.653791326723	4.15050181439159e-67	3.78214477836434e-63	142.281182504975	S100A7A	232220_at
HPSE	3.81523078892746	9.91200752091344	27.510665516631	1.26248468054498e-64	8.62829373859962e-61	136.634783010182	HPSE	219403_s_at
RHCG	3.92982634743434	9.93831406456145	27.216041210827	5.64795560747217e-64	3.43113303153934e-60	135.154283569521	RHCG	219554_at
VNN3	7.21057388850415	5.85247542439534	27.0968594325582	1.03838539006314e-63	5.67737212017023e-60	134.552416263546	VNN3	220528_at
AKR1B10	4.15147142080573	10.2938279464814	26.8821724116339	3.12315946894972e-63	1.49783133374667e-59	133.463904684241	AKR1B10	206561_s_at
TCN1	5.15230895715415	9.09407329673446	26.872204900718	3.28742130863467e-63	1.49783133374667e-59	133.413231112454	TCN1	205513_at
IL36G	3.53574172882137	10.7332281067229	26.8412277368525	3.85542049067162e-63	1.62150088713439e-59	133.255669900675	IL36G	220322_at
SERPINB3	3.91855904242984	11.4429022455144	26.595486686831	1.37063326968875e-62	4.99595826801549e-59	132.001592665774	SERPINB3	209719_x_at
FCHSD1	2.33217433524424	9.35678885782146	26.3032106693732	6.25410487759156e-62	2.02390054575047e-58	130.500403832423	FCHSD1	226698_at
SPRR2C	4.89918899280662	8.85862012816078	25.8864892015054	5.54404131572208e-61	1.68400254965058e-57	128.341818994701	SPRR2C	220664_at
S100A12	6.39673771525797	8.45299005074585	25.8565052970258	6.49179043406524e-61	1.86809811569746e-57	128.185674670378	S100A12	205863_at
PRSS27	3.91259930142535	8.17387176981379	25.8414532860814	7.02730273628929e-61	1.92108888553308e-57	128.107247612045	PRSS27	232074_at
TMPRSS11D	5.06229152585601	7.67292438148044	25.7782621143442	9.80478893931733e-61	2.55274683455798e-57	127.777688551756	TMPRSS11D	207602_at
ARSF	2.91493656388384	8.99131638513848	25.2957375815139	1.26749824615579e-59	3.15002120948035e-56	125.244758147015	ARSF	214490_at
SERPINB4	6.51530304600666	9.22079630570848	25.1539157593899	2.70391260251756e-59	6.42767050185424e-56	124.494739937159	SERPINB4	211906_s_at
WNT5A	2.24840087278546	10.1487161834482	24.4083594828535	1.51186491394023e-57	3.44421725707008e-54	120.510136466	WNT5A	205990_s_at
CLCA2	1.47606219339752	11.4880509179311	24.2498304808267	3.58883415577979e-57	7.26738916545408e-54	119.653790521105	CLCA2	206166_s_at
ESYT3	1.84945742695454	9.795519134551	24.2116576820642	4.42140522737461e-57	8.63358324309668e-54	119.447109469423	ESYT3	1554912_at
GDA	4.47707312489227	8.30385543633363	24.1492567448802	6.22078485782679e-57	1.17283245552303e-53	119.108848552355	GDA	1569555_at
HERC6	2.78139548718243	10.540581034427	24.0449740247648	1.10185913760022e-56	2.0081382782764e-53	118.542447165583	HERC6	219352_at
UBE2F	1.4091390592508	10.8439044380833	23.9895528193587	1.49387939885578e-56	2.63476955265934e-53	118.240867120478	UBE2F	225783_at
WWTR1	2.35494004491262	8.53208555173548	23.6426576611999	1.01278437695579e-55	1.6286466414723e-52	116.344275785559	WWTR1	202134_s_at
CCNE1	2.05746240571502	9.64403502937068	23.5612673172769	1.59032947300168e-55	2.48432182675334e-52	115.897054921181	CCNE1	213523_at
AMD1	1.42216163003015	9.94685549621951	23.4572224717299	2.83485318806855e-55	4.30543327937911e-52	115.324115358482	AMD1	201196_s_at
GBAP1	1.44524962115978	10.9066071401896	23.4000507162329	3.89698195788846e-55	5.75858077155545e-52	115.008698429305	GBAP1	210589_s_at
CD274	2.65590306821844	8.80674446687187	23.3068448705313	6.55257581657243e-55	9.42794954660784e-52	114.493581206906	CD274	227458_at
FAM110C	1.37292835994743	11.1624866456523	23.2649598130155	8.27913392561757e-55	1.13165411845785e-51	114.261733181194	FAM110C	226863_at
STAT1	2.26837332353236	9.87575533592236	23.0271645177464	3.13665098212844e-54	3.98828819646216e-51	112.941180681938	STAT1	209969_s_at
OAS3	2.35021201327867	10.2931327224797	22.9550555983233	4.70431113269092e-54	5.71573802621947e-51	112.539299985976	OAS3	218400_at
UPP1	2.3934073575806	9.7620726027758	22.8346961815663	9.26718084668588e-54	1.10148502780989e-50	111.867017040924	UPP1	203234_at
TGM1	2.74031880214655	9.45699957490268	22.7116230013381	1.85720103436999e-53	2.16047801179105e-50	111.177648039362	TGM1	206008_at
SLC26A9	2.56765781418754	9.31442344271547	22.6073389904728	3.35218545866784e-53	3.81834874901383e-50	110.591996689561	SLC26A9	242271_at
S100A9	3.92838347664451	11.2525822385166	22.5534817319274	4.55003120452614e-53	5.07699910423401e-50	110.288990080744	S100A9	203535_at
TTC39A	1.90248829222968	9.49761391152425	22.3477174732247	1.46694216398584e-52	1.54240505415242e-49	109.127900502018	TTC39A	210652_s_at
GJB2	1.53724904922765	12.6905419677599	22.3147675228034	1.77027484025106e-52	1.82622220548541e-49	108.941463874161	GJB2	223278_at
UBE2G1	1.192217791777	10.0074616602429	22.137459634616	4.87878097934165e-52	4.93976574158342e-49	107.935826375779	UBE2G1	209142_s_at
KLK13	3.87164012175133	7.70084666856136	22.1284413030988	5.13748592831065e-52	5.10712805691609e-49	107.88456901941	KLK13	217315_s_at
DCUN1D3	1.41222384974178	11.2943700970117	22.1201674782297	5.38693101046815e-52	5.25947237495261e-49	107.837534005445	DCUN1D3	239648_at
TNIP3	5.5356717242494	5.16851209704422	22.0854270246829	6.57415066054609e-52	6.30599451518171e-49	107.63994551118	TNIP3	220655_at
VNN1	3.28370213246484	8.6740064402519	22.0542889572595	7.86003900850846e-52	7.40944194465862e-49	107.462713947041	VNN1	1558549_s_at
BCAR3	-1.41817628237678	8.15690084102566	-22.0462882498196	8.22940070598777e-52	7.6261437898285e-49	107.417155416128	BCAR3	204032_at
MYO5A	1.17845794507871	9.32136732857106	22.0163928567882	9.77057266771448e-52	8.90343434345482e-49	107.246848886991	MYO5A	204527_at
N4BP1	1.40603014157268	9.11473304661118	21.911227697207	1.78881366759167e-51	1.60333421763237e-48	106.646836863825	N4BP1	204601_at
FAM43A	1.79300637660216	9.95798149548336	21.8657868436636	2.32401445980862e-51	2.0169125490482e-48	106.387137903017	FAM43A	227410_at
RAB10	1.16095841958373	11.3271803581582	21.8484726805088	2.56791852236921e-51	2.19376476891463e-48	106.288115994295	RAB10	222981_s_at
FUT3	2.42146705365935	8.06020566126837	21.8302425874214	2.8525562753909e-51	2.39943868241535e-48	106.183814172479	FUT3	214088_s_at
FOXE1	3.06060521492153	7.4397143764212	21.8159979176476	3.09684379757251e-51	2.5654535550345e-48	106.102284898472	FOXE1	206912_at
CD24	2.61683708639443	9.70100414135324	21.6775625335374	6.89126721869417e-51	5.38257193117291e-48	105.308594947108	CD24	209772_s_at
PLBD1	1.48204721302986	11.7925041487042	21.661138965149	7.57845591078726e-51	5.83594474538441e-48	105.214270814135	PLBD1	218454_at
SAMD9	2.53415952483782	8.10921832654432	21.6348812128175	8.82290908102487e-51	6.60811717815116e-48	105.063394996403	SAMD9	219691_at
PRKCQ-AS1	1.98874693300326	8.60853567598892	21.5790716003744	1.21922212322122e-50	8.65726877754811e-48	104.742422138368	PRKCQ-AS1	232001_at
MXD1	2.32353350110152	11.0100578693768	21.5309742102052	1.61168029354291e-50	1.12972589806998e-47	104.465483856531	MXD1	228846_at
VMP1	1.62578086267479	11.2746069063912	21.4863819193415	2.08812064528292e-50	1.4451645098841e-47	104.20846291583	VMP1	231697_s_at
PARP9	1.41702475882635	10.874735112369	21.3801212779062	3.87451801680009e-50	2.55228039239211e-47	103.594972871045	PARP9	223220_s_at
LCN2	3.58018472121966	11.0809598818401	21.3669335037112	4.18387654556073e-50	2.72325535867301e-47	103.518733289823	LCN2	212531_at
KRT16	2.41463191297492	12.1137414076046	21.3444717897906	4.76894356135512e-50	3.03188359554757e-47	103.388829168928	KRT16	209800_at
GZMB	3.13886702375748	7.85559240740149	21.3254454942137	5.32835403545751e-50	3.31054269191636e-47	103.278742889869	GZMB	210164_at
MX1	2.10116302241622	10.7681250484912	21.2186032165404	9.94175526811942e-50	6.03961632538255e-47	102.659694472566	MX1	202086_at
GDPD3	1.71076419048654	10.4698640121453	21.2086079057492	1.05398704862143e-49	6.33260899817327e-47	102.601706759971	GDPD3	219722_s_at
MPZL2	2.41232524178475	8.72547353851396	21.1878093699811	1.19027666302383e-49	7.07373658161176e-47	102.481003405875	MPZL2	203779_s_at
IGFL1	3.71081442668369	7.97916331089659	21.0274574825465	3.04516092823288e-49	1.75257025001192e-46	101.548558932752	IGFL1	239430_at
SH3PXD2A-AS1	2.04074088889739	9.92546960863976	20.9509127656401	4.77358791105281e-49	2.66322366364094e-46	101.102299232555	SH3PXD2A-AS1	1557389_at
POLR3G	1.46062850349199	10.3253221541473	20.8929901065934	6.71109263437713e-49	3.6692898978457e-46	100.764112696867	POLR3G	206653_at
CXCR2	2.04427549592715	8.48722935094016	20.8414705482108	9.08948065134524e-49	4.92046885754753e-46	100.462953726334	CXCR2	207008_at
PNP	1.50401439044322	10.0964442479165	20.8382024339828	9.26618858156519e-49	4.92075534300157e-46	100.44383853176	PNP	201695_s_at
RRM2	2.43555325249849	9.17900712271546	20.8381324507432	9.2700100654625e-49	4.92075534300157e-46	100.443429185114	RRM2	209773_s_at
SERPINB13	3.21317820912724	7.69234745871611	20.7408773042651	1.64509012617047e-48	8.56621929984479e-46	99.8739643398274	SERPINB13	216258_s_at
ADAP2	2.03871772095213	9.50848865261978	20.6171619572588	3.41831356633793e-48	1.74669433868716e-45	99.1478376162046	ADAP2	219358_s_at
RALGPS2	1.77821324605336	8.09188730786173	20.5826274634418	4.19393469019499e-48	2.12317943691121e-45	98.9447983992448	RALGPS2	242458_at
CD47	1.28546134314011	11.0880899239213	20.572160597887	4.46222212894134e-48	2.2382751825676e-45	98.8832307112591	CD47	211075_s_at
ATP10B	1.96860015741247	10.5597100681334	20.5642898397539	4.67525423055049e-48	2.32381386413953e-45	98.8369246314618	ATP10B	214070_s_at
TMEM45B	2.03396154128652	10.2509842690647	20.5340481009617	5.59317156724147e-48	2.75501491386421e-45	98.658930671143	TMEM45B	226226_at
IRAK2	1.63547767596138	10.288655949493	20.5212144122239	6.03547477880787e-48	2.89464546957298e-45	98.5833605780981	IRAK2	231779_at
ADGRF1	4.75738353632846	4.48556955756545	20.4961775626438	7.00195906986901e-48	3.32897488821816e-45	98.4358735756969	ADGRF1	238689_at
NT5C3A	1.56447974752668	11.0720714744965	20.4936792492423	7.10654298824241e-48	3.34957101622547e-45	98.4211521935705	NT5C3A	223298_s_at
MED8	1.21973308704084	10.120635874988	20.4921420398474	7.17167090619242e-48	3.35137698116299e-45	98.4120937539978	MED8	213696_s_at
SLC6A14	2.04644167478043	11.2865361772239	20.48601761257	7.43715027836194e-48	3.44598467346982e-45	98.3760008913863	SLC6A14	219795_at
CRABP2	1.43273452614015	11.7338254879618	20.3706737115796	1.47601379846082e-47	6.72508786923713e-45	97.6953693238211	CRABP2	202575_at
PGLYRP4	1.65367536775275	9.20132450363325	20.3353543514842	1.82132078030252e-47	8.16235357893772e-45	97.4866200788554	PGLYRP4	220944_at
CDK5R1	1.42229628210769	9.47909690477143	20.3045698443281	2.18783650456181e-47	9.64677103926749e-45	97.3045459584319	CDK5R1	204995_at
C12orf29	1.5115479536628	9.06651556735667	20.2641617198388	2.78363931680382e-47	1.20790063211308e-44	97.0653733307976	C12orf29	228378_at
RDH16	2.07734994383821	7.3763351870123	20.2424614920419	3.16826040965343e-47	1.35463201525224e-44	96.9368471227847	RDH16	206753_at
GLUL	1.99985326773534	9.86227783357498	20.1923718196991	4.27227276224457e-47	1.81074816492807e-44	96.6399513646466	GLUL	200648_s_at
NOD2	1.65038757851229	10.5060669498543	20.1757965558051	4.7168641949454e-47	1.98380422968185e-44	96.5416361518412	NOD2	220066_at
KPNA2	1.16096265374183	10.7044853428792	20.1636433224157	5.07208835215477e-47	2.11527130163321e-44	96.4695282017381	KPNA2	211762_s_at
ZFAND5	1.3210527135111	10.908234163315	20.1131517843389	6.85928793532776e-47	2.77801161380774e-44	96.16975328764	ZFAND5	217741_s_at
PRKCQ	2.52240661058794	7.82431539230595	19.9106579203836	2.30875173515905e-46	9.14717399418995e-44	94.9643401969654	PRKCQ	210038_at
ATP13A4	1.42077614174429	9.71424130620411	19.8964979077979	2.51372280526589e-46	9.88761110632465e-44	94.8798580424161	ATP13A4	1557136_at
RAB27A	2.57183479580806	9.0922528924227	19.8892855114196	2.62504591280707e-46	1.0251741805909e-43	94.8368175756234	RAB27A	210951_x_at
SFT2D2	1.74512236316575	8.69717621427039	19.7213656515865	7.21223217997405e-46	2.73241922170234e-43	93.8329327632958	SFT2D2	214838_at
ABCG4	2.25650232804137	6.24840824832751	19.7201559194406	7.2650272368357e-46	2.73241922170234e-43	93.8256879765387	ABCG4	207593_at
ABCA12	2.06448450603013	10.8740023089914	19.7194401686543	7.29644638991388e-46	2.73241922170234e-43	93.8214014374924	ABCA12	215465_at
TRIM14	1.49885216808238	9.65309866501894	19.651142204047	1.10171410522832e-45	4.07001477725394e-43	93.4120848992164	TRIM14	203148_s_at
RORC	-1.95195213858516	7.45798682296833	-19.6241661890814	1.29664174050318e-45	4.75797900416182e-43	93.250257642148	RORC	228806_at
ABCC1	1.32669435847559	8.32131793655883	19.61742748362	1.35051624728925e-45	4.9226317213693e-43	93.2098187258538	ABCC1	202805_s_at
GPR68	1.60901123438703	10.2905043811593	19.6007340453804	1.49385107118707e-45	5.4090269746459e-43	93.1096176481725	GPR68	229055_at
C10orf99	3.312754313007	10.4976937223257	19.545219325515	2.08975580060304e-45	7.5169341051297e-43	92.7761502434985	C10orf99	227735_s_at
NLRX1	1.32093639784372	9.73124195555856	19.5126573604609	2.54496529244861e-45	9.09450832448548e-43	92.5803813782876	NLRX1	219680_at
SCO2	2.09574935034168	10.5003658106937	19.5014920412816	2.72296244812423e-45	9.66740076955795e-43	92.5132236058549	SCO2	205241_at
LINC01550	-2.02943450925312	7.49980658546343	-19.4671798092788	3.35203097029178e-45	1.1824018922626e-42	92.3067456900054	LINC01550	1559097_at
PLCXD1	1.16608592369026	11.5521472515699	19.4017628234122	4.98393183752479e-45	1.73564632622081e-42	91.912695424389	PLCXD1	218951_s_at
IRF7	1.6085370423584	9.34768925460584	19.3201211182751	8.18223503743906e-45	2.83141582703785e-42	91.4201863835368	IRF7	208436_s_at
BZW1	1.40505497937932	10.6412756170397	19.2868836954924	1.0014331896017e-44	3.42208497759205e-42	91.219449023109	BZW1	200776_s_at
RHOBTB3	-1.47325751990733	8.83039724172469	-19.1304890218214	2.59586311407905e-44	8.65419608306538e-42	90.2731219572377	RHOBTB3	202976_s_at
SERPINB1	1.75141625850825	9.90589362204535	19.1226155746926	2.72357916463799e-44	9.02495095918679e-42	90.2254031449523	SERPINB1	212268_at
CYP24A1	3.07854803904293	6.89580650696257	19.088972284477	3.3442827073559e-44	1.09490213787236e-41	90.0214169989069	CYP24A1	206504_at
HELZ2	1.86504843486119	7.71397814162134	19.06321130045	3.91394730685962e-44	1.27378017263423e-41	89.8651316699473	HELZ2	228230_at
RBBP6	1.17243019487197	9.3243846842513	18.9642313921401	7.16803934100383e-44	2.29243662368592e-41	89.2639119033244	RBBP6	1552329_at
TLE3	1.92958590580374	7.65147393089974	18.9641921528502	7.16976063375021e-44	2.29243662368592e-41	89.263673327194	TLE3	206472_s_at
PI3	2.78171868520063	12.2967495468669	18.9048080693103	1.03134594908782e-43	3.25947050672695e-41	88.9024075578546	PI3	41469_at
MAPK14	1.38044680124034	8.53332819916429	18.8921829816195	1.11428664159382e-43	3.50135759362887e-41	88.8255485819454	MAPK14	211561_x_at
KRT77	-1.81123266013876	12.1434080404544	-18.8900238562493	1.12912671767791e-43	3.52771447365942e-41	88.8124023819668	KRT77	237120_at
CXCL13	3.91425541060553	5.99128514243835	18.8630429269387	1.3321798774039e-43	4.13846220437831e-41	88.6480781093363	CXCL13	205242_at
ARNTL2	2.5017695252825	8.31745339611692	18.8268002488911	1.66377481327084e-43	5.13937219862052e-41	88.4272113848599	ARNTL2	224204_x_at
DCTN5	1.59878232777885	8.32004020544213	18.8183512747119	1.75229705677848e-43	5.3824068303013e-41	88.3757002531445	DCTN5	209231_s_at
GINS3	1.12647674837894	8.88108811013496	18.8102262851487	1.84187864554331e-43	5.62596172877543e-41	88.3261564646282	GINS3	218719_s_at
ATP12A	4.39000614577805	8.89026911627784	18.8092757917944	1.85265398940994e-43	5.62743649283271e-41	88.3203601305172	ATP12A	207367_at
FUT2	1.86300089088635	9.24985448287927	18.7989515542298	1.97384899040267e-43	5.96244163261137e-41	88.2573936516644	FUT2	210608_s_at
EPHB2	2.13027047086433	7.83545220007105	18.7973692963684	1.9931131731055e-43	5.9875528977771e-41	88.2477425166052	EPHB2	209588_at
IL36RN	2.17382851646779	11.8335723557348	18.7769259486384	2.25965336460359e-43	6.71448628857073e-41	88.1230199515009	IL36RN	222223_s_at
PLAGL2	1.22165459832995	7.94406155482844	18.7567319091174	2.55804112172336e-43	7.51940313603358e-41	87.9997703407404	PLAGL2	202924_s_at
CCNB1	1.75160563892014	9.63701482300296	18.7197847663715	3.21006207763376e-43	9.33564596248009e-41	87.7741486598991	CCNB1	214710_s_at
CNFN	2.36153421855627	12.0362636861303	18.7126015755888	3.35499693991721e-43	9.70552686190336e-41	87.7302652312025	CNFN	224329_s_at
REN	3.40790100052197	6.12665527209698	18.6858074772844	3.9559750117833e-43	1.13838386194343e-40	87.566522107484	REN	206367_at
PTTG1	1.23572147085175	11.1872000139892	18.666603494316	4.45210491581528e-43	1.2744441689644e-40	87.4491119886454	PTTG1	203554_x_at
DUOXA1	1.28105709526083	10.0030453245281	18.649368866008	4.95029292805282e-43	1.40967325959004e-40	87.3437056765358	DUOXA1	1555404_a_at
RABIF	1.10859080696954	9.0150672089241	18.6262886572897	5.70615947031027e-43	1.60816633525368e-40	87.2024939885017	RABIF	204478_s_at
STIL	1.19701702408054	9.57600052681084	18.5291868528179	1.03817165058776e-42	2.86676944423667e-40	86.6077201594962	STIL	205339_at
OAS1	2.5220873603573	8.91096151860103	18.5226502842536	1.08089431425079e-42	2.96974354932975e-40	86.5676428639034	OAS1	205552_s_at
CLDN8	-1.94216425821547	9.41745514345669	-18.4792860549989	1.41262419132073e-42	3.82352612180501e-40	86.3016416859793	CLDN8	214598_at
MICALL1	1.47310566761982	10.9650093718491	18.4712375015753	1.48460876667925e-42	3.99857065606837e-40	86.2522471532	MICALL1	55081_at
OTUB2	1.9320716503806	7.58320297654833	18.4635988653118	1.55632751596842e-42	4.1711866144889e-40	86.2053614341031	OTUB2	222878_s_at
PRELID3B	1.08699921226119	11.2440674004341	18.4269930256123	1.95131769326742e-42	5.16690400091129e-40	85.9805830655149	PRELID3B	229835_s_at
CXCL1	4.66512189361868	7.24592175607539	18.4039113356205	2.25060091542471e-42	5.88763660530365e-40	85.8387709793184	CXCL1	204470_at
IFI44	1.72308747033712	10.8218432250984	18.3758098420804	2.67782114451042e-42	6.93885644910461e-40	85.6660354823608	IFI44	214453_s_at
CHI3L2	2.83371963901994	9.70793911579054	18.3652123693435	2.85928428353526e-42	7.33950085456761e-40	85.60087108706	CHI3L2	213060_s_at
GJB6	1.11411390162124	12.8657445712139	18.3602602544879	2.94825958995553e-42	7.49749270143341e-40	85.5704158967367	GJB6	231771_at
DLGAP5	1.66850881236598	8.50718861728765	18.3247467760312	3.67316303749987e-42	9.21239399428006e-40	85.3519285224478	DLGAP5	203764_at
DR1	1.09753991571617	9.55253875093267	18.3232282865781	3.70786476008445e-42	9.25696373322453e-40	85.3425832183457	DR1	207654_x_at
APOL6	2.05758188256888	8.29941717600225	18.2801101054705	4.843157745147e-42	1.20363477143596e-39	85.0771100151029	APOL6	219716_at
GNA15	1.71717705015319	9.62122746154269	18.218246950753	7.10758779580274e-42	1.7348542979264e-39	84.6958590550579	GNA15	205349_at
TJP1	1.55101828122897	8.93491719823603	18.2154214366549	7.2332852102455e-42	1.75768830608966e-39	84.6784356353094	TJP1	214168_s_at
TXNDC17	1.13130196513055	10.3900975159837	18.2114252413731	7.41487799299128e-42	1.79384271799468e-39	84.6537917220274	TXNDC17	224511_s_at
RASGRP1	1.29526489650464	11.0151281956668	18.1483590011208	1.09685340567709e-41	2.60741130240848e-39	84.2646343736103	RASGRP1	205590_at
TNFRSF21	1.07687649591952	10.6380700023464	18.1348252638025	1.19306568561142e-41	2.82384702860624e-39	84.1810647881182	TNFRSF21	218856_at
JMY	1.95921340682304	9.45154737955531	18.1314340496113	1.21847231544571e-41	2.8715505968532e-39	84.1601211402114	JMY	241985_at
KCNK6	1.0442170699082	10.0318507560577	18.1263738413784	1.25739533061122e-41	2.95056178974971e-39	84.1288676351804	KCNK6	223658_at
ADAMDEC1	3.053557184664	7.92877586651437	18.1215512197109	1.29565083720338e-41	3.02733801385021e-39	84.09907887835	ADAMDEC1	206134_at
LRRC55	2.78678766783039	5.45325953963802	18.1016932690203	1.46587132336626e-41	3.39603875445128e-39	83.9763913184613	LRRC55	232856_at
IFIH1	1.52609785728104	10.3757716987079	18.1006694312117	1.4752318491573e-41	3.40330385454327e-39	83.970064590116	IFIH1	219209_at
CARHSP1	1.83002586762543	9.37708261527742	18.0895908703091	1.58043394838728e-41	3.63068177008715e-39	83.9015979833595	CARHSP1	218384_at
RNASEH1	1.0737288628101	10.1889075967831	18.0553112451271	1.95605360595602e-41	4.47477953580107e-39	83.6896598965052	RNASEH1	218497_s_at
CXCL8	4.21764118002725	7.99239339669444	18.0210811691855	2.42051204816759e-41	5.5142290097318e-39	83.4778978347969	CXCL8	202859_x_at
SMOX	1.820748269718	9.3396162636627	18.006775596869	2.64601818818319e-41	6.00294790202971e-39	83.3893588800018	SMOX	210357_s_at
XAF1	1.6549477450131	10.3323780167731	17.9402054322072	4.00628364531324e-41	8.94055340030618e-39	82.9770504050943	XAF1	206133_at
INA	2.414699516201	7.81677593842403	17.9151990997433	4.68238112784145e-41	1.0406877567672e-38	82.8220452239534	INA	204465_s_at
TEX101	3.13976729401185	7.46052732881015	17.8668522278196	6.33124263512345e-41	1.39580923820716e-38	82.5221659624652	TEX101	223906_s_at
GRHL3	1.62748208704321	9.57703371127939	17.8210640347421	8.42710144481673e-41	1.84300708598142e-38	82.2379217232107	GRHL3	232116_at
ALOX12B	1.88308333899946	11.6723403362973	17.7696387161388	1.16218075179825e-40	2.51155069583279e-38	81.9184112750455	ALOX12B	207381_at
GFOD2	1.23693601766173	9.2026826063936	17.7684101671073	1.17114351120731e-40	2.52095556989211e-38	81.910774672819	GFOD2	214076_at
TMEM116	-1.31031824768361	9.51484036558115	-17.7635192590737	1.20751718692254e-40	2.58498079935665e-38	81.8803714010209	TMEM116	227172_at
MELK	1.53112361222227	8.30233296798652	17.7631454862896	1.2103430903252e-40	2.58498079935665e-38	81.8780478168368	MELK	204825_at
RELL2	1.041493035531	7.18693237329592	17.7293561470024	1.495229411804e-40	3.16866930582883e-38	81.6679316568729	RELL2	1564031_a_at
PGBD5	2.86645048868223	7.52141480052438	17.7215650771637	1.56993702666898e-40	3.31414312483115e-38	81.6194660539925	PGBD5	219225_at
EIF5	1.43341389413695	10.1231142224785	17.7203673358121	1.58174939620946e-40	3.32623647068277e-38	81.6120147307989	EIF5	208290_s_at
IL19	3.1437782996969	6.66787392543971	17.7174039822646	1.61135903444094e-40	3.37551935663059e-38	81.5935786126807	IL19	220745_at
TGM3	2.13559480219702	10.6262060271428	17.7058227958305	1.73250638801042e-40	3.60170291880113e-38	81.5215186958174	TGM3	206004_at
A2ML1	1.90460752841048	11.0496530499013	17.6609314561502	2.29491672629531e-40	4.75282469735592e-38	81.242061602013	A2ML1	1564307_a_at
UBE2L6	1.13763630546859	11.1346580550947	17.6588124078247	2.32558628225465e-40	4.79816716914238e-38	81.2288647793327	UBE2L6	201649_at
TRIM62	1.17071450836151	8.84967363605172	17.6130431862355	3.09821939173646e-40	6.29721729528591e-38	80.9437100031632	TRIM62	219272_at
NOS2	2.90784468091165	4.54944184434874	17.605860301537	3.24094801764968e-40	6.56291973574061e-38	80.8989383578518	NOS2	210037_s_at
TC2N	1.35276754187328	9.24380272648102	17.5677888518857	4.11514207313614e-40	8.27188944296759e-38	80.6615434658016	TC2N	1553132_a_at
ELOA	1.1100495136358	7.93853712590915	17.560120710892	4.31799463571182e-40	8.61629039078627e-38	80.6137100642634	ELOA	202819_s_at
IFIT3	1.7874010889383	10.5474576897932	17.4849382368584	6.92327444383278e-40	1.35189296505913e-37	80.1443967887842	IFIT3	229450_at
UCHL3	1.00964533325862	11.6162086811608	17.4661136063437	7.79270341327389e-40	1.51624932071441e-37	80.0267940859897	UCHL3	204616_at
HYAL4	3.78558824056313	7.53052186499461	17.4445654971633	8.92313304961397e-40	1.72393038688213e-37	79.8921313888404	HYAL4	220249_at
KLK10	2.05762621136103	8.90423604743027	17.4426792890628	9.02958864038792e-40	1.73835478490567e-37	79.8803414082187	KLK10	215808_at
RGS20	2.40644849434383	7.86904287509964	17.4370537870778	9.3547085763348e-40	1.79462698740739e-37	79.8451762892023	RGS20	210138_at
SLC23A2	2.47848060507625	7.01342423094284	17.4276027883787	9.92756074177556e-40	1.89786497747055e-37	79.7860904628689	SLC23A2	209237_s_at
ARL8B	1.26219990146304	10.9858136159957	17.3797243919412	1.34173968851533e-39	2.53839506815141e-37	79.4866206579964	ARL8B	222442_s_at
CYP4Z2P	3.9445127210217	6.51695627454134	17.3446952572056	1.67281884113996e-39	3.13223870340162e-37	79.2673693494558	CYP4Z2P	1553434_at
CHAC1	3.26611388038581	7.22956515716811	17.3349656592629	1.77853492819841e-39	3.30753051698123e-37	79.2064481245922	CHAC1	219270_at
IL17A	3.90306825878425	4.16126598550304	17.314984304463	2.01711589129774e-39	3.73850207988827e-37	79.0813055164443	IL17A	216876_s_at
TIGAR	1.71745801786349	9.23041242110073	17.2874476331284	2.39938257500656e-39	4.41704519489844e-37	78.9087766896613	TIGAR	219099_at
DEPDC1B	1.83420926918612	7.43881705344839	17.2469355809031	3.09772700545902e-39	5.66448909777499e-37	78.6548099151227	DEPDC1B	226980_at
DSC2	3.35142571577963	8.19091088779027	17.2420887968448	3.19389825626804e-39	5.82087957204851e-37	78.6244145487206	DSC2	231033_at
CTPS1	1.19613818633292	9.96952861606942	17.2310702387137	3.42381786815444e-39	6.21917747313435e-37	78.5553055390026	CTPS1	202613_at
FST	-1.29863345183629	8.69015430329745	-17.2297242332464	3.45301861683284e-39	6.25145009520978e-37	78.5468624671974	FST	226847_at
MYO1B	1.46451344309777	9.15126422460254	17.2183368894594	3.71026741808587e-39	6.69501224699157e-37	78.4754258132219	MYO1B	212365_at
CDK1	1.78242209900485	8.63043101537027	17.1738922340291	4.91198913582398e-39	8.68636840231314e-37	78.1964830684622	CDK1	210559_s_at
ACADL	-2.01820018949102	6.60125374329058	-17.1734715635107	4.92505570135725e-39	8.68636840231314e-37	78.193841904514	ACADL	206068_s_at
CYP7B1	1.59451489658222	7.15511721716615	17.1350911374736	6.27635409203892e-39	1.10340726682388e-36	77.9527964248309	CYP7B1	207386_at
PGM2	1.3417977928233	10.0935510538513	17.11075919743	7.31972986278537e-39	1.27861415414629e-36	77.7999043617462	PGM2	223738_s_at
CKAP4	1.24439869681039	10.2165672354684	17.0614028662029	1.0001145029227e-38	1.70645312297941e-36	77.4895863100726	CKAP4	200998_s_at
TMC5	2.63356626277026	7.5352083899022	17.0370777786528	1.1665302486011e-38	1.98074662553618e-36	77.3365574683174	TMC5	240304_s_at
PCLAF	1.53842328682038	9.62995072807361	17.0036239124883	1.44168380084926e-38	2.43284141393313e-36	77.126003278133	PCLAF	202503_s_at
DDX60	1.42710208505978	11.1313315920536	16.9913889506838	1.55782729218924e-38	2.59677460976972e-36	77.0489702879352	DDX60	218986_s_at
PHYHD1	-1.02247922826536	7.96939078509773	-16.9879257364285	1.59237444275597e-38	2.64629400175328e-36	77.0271627236612	PHYHD1	226846_at
PRSS2	1.81292710919269	9.74431699873912	16.9834503096577	1.63815892122256e-38	2.70593169238198e-36	76.9989795844313	PRSS2	205402_x_at
PSME3	1.22808997106062	9.10428549774013	16.973603646922	1.7435919744526e-38	2.86278952562149e-36	76.93696514259	PSME3	200987_x_at
CCL7	3.07564248758675	4.46876004922649	16.9680966513593	1.80549702488694e-38	2.9555553843022e-36	76.9022778155661	CCL7	208075_s_at
LARP4B	1.11053772532945	10.5947828478958	16.9604456132954	1.89517771825993e-38	3.0930997536078e-36	76.854080675687	LARP4B	208952_s_at
PAPLN	-1.27092703277241	10.6307818124314	-16.9439394855713	2.10415585096776e-38	3.40368997490125e-36	76.7500819004503	PAPLN	226435_at
AMMECR1	1.1341019821014	11.4804433344456	16.9431609303017	2.1145644182081e-38	3.41043686034006e-36	76.7451758596901	AMMECR1	226421_at
PRSS3	1.87386737748778	10.9731811985749	16.938131605343	2.1830567810038e-38	3.50690516658648e-36	76.7134822944408	PRSS3	207463_x_at
AASS	1.39402242140928	9.51963635145466	16.9300485470286	2.29782703383934e-38	3.67349979751947e-36	76.6625396430667	AASS	210852_s_at
CSNK1A1	1.00087006568877	9.55518070969836	16.9106560560098	2.59845550469024e-38	4.12995798601567e-36	76.5402942833598	CSNK1A1	243338_at
FABP5	1.25732879621052	12.9329491698979	16.8567380710857	3.65816956837545e-38	5.7474258951416e-36	76.2002156012448	FABP5	202345_s_at
CEP55	1.34225549728528	9.59895709115803	16.8298998471437	4.33761374505104e-38	6.79538772236865e-36	76.0308324794451	CEP55	218542_at
KLHDC7B	2.88408026068061	7.29861659232662	16.817367619655	4.69688326744825e-38	7.33720264707809e-36	75.9517143693922	KLHDC7B	236285_at
UBE3C	1.54742958468731	7.29652780567731	16.7797804933001	5.96347382450638e-38	9.18753636898734e-36	75.7143294148421	UBE3C	1554794_a_at
RND1	3.03580178085118	4.75966494405405	16.779730006281	5.96538712572566e-38	9.18753636898734e-36	75.7140104679105	RND1	210056_at
CEMIP	1.61123423043634	8.04520670563084	16.7790583252646	5.99090037473627e-38	9.20091230305353e-36	75.7097671637839	CEMIP	212942_s_at
MAP3K9	1.12091606756504	9.79822143276428	16.7717847716963	6.27428506678552e-38	9.60914666740891e-36	75.6638141528983	MAP3K9	213927_at
CMPK2	2.12962451199646	10.0385523745498	16.7344464680162	7.95495530091096e-38	1.20815883632585e-35	75.4278375669102	CMPK2	226702_at
ISG15	2.42168754004372	9.48123556746969	16.7103896479025	9.2699578326796e-38	1.39623951653377e-35	75.2757288606396	ISG15	205483_s_at
RALA	1.08182513590009	10.031391893651	16.7074458385425	9.44516591426355e-38	1.41872100649e-35	75.2571116830848	RALA	214435_x_at
PRLR	-1.50594780795543	8.22413344153866	-16.6685770248488	1.20951750298229e-37	1.80191742440209e-35	75.0112212129468	PRLR	227629_at
CCL20	3.84571303678913	7.75313118115386	16.6580128376788	1.29364125970484e-37	1.91679772017241e-35	74.9443657206484	CCL20	205476_at
ADAMTSL3	-1.74268138516057	6.28839427562223	-16.6441499678787	1.41299533720561e-37	2.08798702869505e-35	74.8566185301619	ADAMTSL3	213974_at
FUT1	1.22585115711932	10.5253652057861	16.6423161811916	1.42958903939185e-37	2.10681349673178e-35	74.8450099361141	FUT1	206109_at
UBE2N	1.45489866955191	9.3363138204433	16.6396501850768	1.45406232287759e-37	2.1371198253584e-35	74.8281325630883	UBE2N	201523_x_at
IFI6	2.59870681024627	9.35745349508137	16.6364115675211	1.4843577723429e-37	2.17579788747582e-35	74.8076292492839	IFI6	204415_at
LINC01214	1.94198285430462	7.85948563514575	16.6160294429813	1.69009031942997e-37	2.4641516857289e-35	74.6785697549107	LINC01214	239736_at
HS3ST3A1	2.42218251672423	7.09272220978856	16.6042386228939	1.82191345703446e-37	2.64225777886895e-35	74.6038925631672	HS3ST3A1	219985_at
ITCH	1.2460642379083	8.67314107866264	16.6008360037317	1.86183722315376e-37	2.68416535863257e-35	74.5823396458138	ITCH	209744_x_at
SMPD3	1.67528859199107	9.37146350600099	16.6005243163397	1.865537880714e-37	2.68416535863257e-35	74.58036529709	SMPD3	219695_at
LINC01215	2.74662725482913	6.47432602160022	16.5584455953727	2.43927967090912e-37	3.49129884834963e-35	74.3137391700969	LINC01215	236198_at
MYD88	1.02168892852077	11.5275856866254	16.5542020178459	2.50616763602706e-37	3.57766881200468e-35	74.286841168957	MYD88	209124_at
TOP2A	1.2703389425522	10.3921996296353	16.5428415181908	2.69442242510513e-37	3.82642976863956e-35	74.2148241927361	TOP2A	201292_at
FLVCR2	2.13457135015516	8.36597369672202	16.5285642909041	2.95124025189583e-37	4.18028654850788e-35	74.1243004208177	FLVCR2	222866_s_at
CT69	2.93827988229654	6.11518084935437	16.5013367918475	3.5109936028506e-37	4.96029910170172e-35	73.9516141756834	CT69	1557287_at
SPTSSA	1.08496931495188	11.083215457295	16.4920232371983	3.72595122964811e-37	5.25042225466521e-35	73.8925287141387	SPTSSA	212460_at
SCD5	-1.10745684275883	9.8851675896655	-16.489760746525	3.78013116545936e-37	5.31307638744191e-35	73.8781742044795	SCD5	224901_at
NAMPT	2.6829473516891	8.407736278371	16.4857826534027	3.87731655102333e-37	5.4356995494154e-35	73.852933811435	NAMPT	1555167_s_at
CLCN3	1.13026074631953	10.5722073182513	16.4816464899927	3.98102009570722e-37	5.56681006989238e-35	73.8266889472225	CLCN3	201735_s_at
AMOTL1	1.12776747554975	8.08980084979744	16.4515784050628	4.82332439470413e-37	6.69328074315858e-35	73.635853284028	AMOTL1	228840_at
EPSTI1	2.40126040696331	8.28510895283812	16.4497404103849	4.88025770977364e-37	6.75514152612339e-35	73.6241852491229	EPSTI1	227609_at
RTP4	1.74056685943045	7.81257302146966	16.4462708233052	4.98957308141234e-37	6.88901283399545e-35	73.6021586315802	RTP4	219684_at
FOXC1	-1.32260688723493	10.8830970702869	-16.4259004507974	5.68272778105659e-37	7.80661159370023e-35	73.472815549846	FOXC1	213260_at
ANKRD22	1.43855904415225	10.3557328363394	16.4238156310637	5.75890128715299e-37	7.89142676378671e-35	73.4595757161906	ANKRD22	239196_at
NDC80	1.60094129753005	8.5249535178755	16.3800789910901	7.61541589283811e-37	1.03062590084387e-34	73.1817315700086	NDC80	204162_at
EIF4EBP1	1.10351864404684	8.90113082730758	16.3553463370537	8.91971862381672e-37	1.19530788175779e-34	73.0245370160793	EIF4EBP1	221539_at
GK3P	1.59205186345925	7.70430875769323	16.3074810844533	1.21141162669488e-36	1.59216179542169e-34	72.7201619235052	GK3P	215966_x_at
XDH	2.40957222436471	8.19938445845835	16.2863416664765	1.38685888066645e-36	1.81403132297699e-34	72.5856714684197	XDH	241994_at
SYNCRIP	1.39136265911575	9.67231437239134	16.252125588664	1.72641587475329e-36	2.2420852245163e-34	72.3679026381466	SYNCRIP	217834_s_at
BTC	-3.62503338916487	6.07229728014783	-16.2403764838066	1.86129679379358e-36	2.4058251111268e-34	72.2931014742492	BTC	207326_at
GGH	1.39665947818113	11.333685594255	16.2097667979586	2.26441067558631e-36	2.90625947623665e-34	72.098166826834	GGH	203560_at
PANX1	1.24924655263113	9.54180106807221	16.2064260323961	2.31339364522948e-36	2.95525227927387e-34	72.0768865486962	PANX1	204715_at
PPARD	2.16444757295715	7.55407536322187	16.1958573472667	2.47545736629138e-36	3.15490982522101e-34	72.0095588814247	PPARD	242218_at
ANKRD33B	-2.39686417514738	6.46981755648402	-16.1897436978386	2.57435099891965e-36	3.26752703260118e-34	71.9706075225394	ANKRD33B	231963_at
LYN	1.20211697243732	7.86791912457894	16.1879528568301	2.60406222690033e-36	3.29576625592073e-34	71.9591970790632	LYN	202626_s_at
AIM2	2.1096917545637	7.24340836512681	16.1832708761685	2.6833730993061e-36	3.38830078994367e-34	71.9293642621308	AIM2	206513_at
GBP1	1.66320341309229	8.81981913783866	16.1691524835865	2.93749259811877e-36	3.69212431729066e-34	71.8393926597872	GBP1	202269_x_at
PLA2G3	1.64123421027249	10.3379476194998	16.1665362412099	2.98716621310934e-36	3.74594753903104e-34	71.822718362102	PLA2G3	220780_at
MACO1	1.0926401645362	9.46036293014682	16.1637753159455	3.0405000517354e-36	3.78677312821487e-34	71.8051213039718	MACO1	218562_s_at
FAM83D	1.45283054072549	8.62719614868381	16.1615214567092	3.08474540816651e-36	3.82445476624725e-34	71.7907555979775	FAM83D	225687_at
DSG3	1.59157658380091	9.26294500379515	16.1514177958518	3.29115481523898e-36	4.05445833794339e-34	71.7263512339168	DSG3	205595_at
ASPM	1.45922457736545	9.22766573574329	16.1347990714089	3.66120270076556e-36	4.49834286886195e-34	71.6203983780305	ASPM	219918_s_at
RSAD2	2.49619503341696	9.04786270466392	16.1131810636534	4.20567106587172e-36	5.15571895799409e-34	71.482537035087	RSAD2	213797_at
FAM83A	2.67800552015258	6.21909461709621	16.1126626064121	4.21968029617015e-36	5.16132036226182e-34	71.4792302622989	FAM83A	238460_at
MALT1	1.02630679177096	9.24659900859974	16.1042777403098	4.45285251892093e-36	5.4343685596429e-34	71.4257475458603	MALT1	210018_x_at
SMAGP	1.00913073984924	9.78093128267757	16.0761507580454	5.33352221855135e-36	6.46586091572716e-34	71.246296309326	SMAGP	209679_s_at
SLC16A10	1.7308433553933	10.2460870506793	16.0543803375471	6.13334424670245e-36	7.3701230041419e-34	71.1073540499078	SLC16A10	222939_s_at
RAI14	-1.00647396362754	10.2716845027107	-16.0387204833374	6.78201296908428e-36	8.09621308045159e-34	71.0073856093846	RAI14	202052_s_at
USP6NL	1.48985493278464	8.62562765757272	16.0330138877997	7.03511846089217e-36	8.38006757841568e-34	70.9709510472329	USP6NL	238164_at
NIPAL4	1.26427434957622	10.3614948774412	16.0192487999317	7.68528791515467e-36	9.1148181509996e-34	70.8830546384885	NIPAL4	230188_at
AMPD3	1.02182846429706	10.2517516957978	16.0125125543313	8.02507341045006e-36	9.49720538347094e-34	70.8400348209483	AMPD3	207992_s_at
ID4	-1.25011240307737	10.8069893386296	-15.9966954525849	8.88327002597015e-36	1.04675169971965e-33	70.7390068228641	ID4	226933_s_at
PPIF	1.82012515356231	9.58010135776235	15.9725335581115	1.0375118322478e-35	1.20950872981127e-33	70.5846381401341	PPIF	201490_s_at
PPARGC1A	-1.61030659836142	10.4061419078471	-15.9580024990938	1.13906880528141e-35	1.32226299211807e-33	70.4917768424778	PPARGC1A	219195_at
CARD6	1.64275366270687	9.72816076282047	15.9429232009881	1.25500377781919e-35	1.45375702441238e-33	70.3953935232006	CARD6	224414_s_at
APOL1	1.74696938958165	9.65767802225688	15.9412137298542	1.26887158900952e-35	1.46671361795128e-33	70.3844658016471	APOL1	209546_s_at
CCNB2	1.2654805664367	8.52540801812722	15.9311573811175	1.3536173674305e-35	1.5613719317355e-33	70.3201761442179	CCNB2	202705_at
SHROOM2	1.11573168140016	8.95005793824798	15.9267631080556	1.39240720949086e-35	1.59936689451497e-33	70.2920811965196	SHROOM2	204967_at
FAM160A1	1.2562748232852	10.8765114843779	15.9226705826425	1.42953450650647e-35	1.63857021264656e-33	70.2659140560942	FAM160A1	242687_at
SPRR3	4.05284946784676	5.55326410444971	15.8772349648618	1.91475666639877e-35	2.16748076056631e-33	69.9753117873266	SPRR3	218990_s_at
ERO1A	1.56198282922488	10.0747475984659	15.8755773133877	1.93528718882657e-35	2.18619477374158e-33	69.9647064093023	ERO1A	222646_s_at
GBP6	2.5098700352624	5.81077159762614	15.8458607811581	2.34312870448734e-35	2.63060702090032e-33	69.7745471938861	GBP6	1559607_s_at
SLC5A1	2.22723727156502	9.00861477489038	15.826412312223	2.6556253065312e-35	2.96319007417537e-33	69.6500557894264	SLC5A1	242773_at
DUOXA2	1.1123858335863	7.98001809060842	15.8234417546157	2.7069019837354e-35	3.01425388922064e-33	69.6310383042391	DUOXA2	230615_at
MAPK13	1.10784897415445	11.4154678344921	15.8058368926204	3.03181250562969e-35	3.36236001511771e-33	69.5183176041488	MAPK13	210059_s_at
WNT2B	-1.44153319021365	8.5274453789588	-15.7954092626308	3.24240295346336e-35	3.58138144405271e-33	69.4515397150716	WNT2B	238512_at
ADRB2	-1.3273369682767	9.15586799060503	-15.7649719205342	3.94473232718135e-35	4.3483516126742e-33	69.2565713813099	ADRB2	206170_at
MKI67	1.55533706313705	7.31275093634523	15.7516231407913	4.29904236192325e-35	4.71988235217176e-33	69.1710417622275	MKI67	212021_s_at
ISG20	1.47136941430954	7.89037728440123	15.7461390095398	4.45368873014003e-35	4.87986836313439e-33	69.1358992191178	ISG20	204698_at
KRT6B	1.25695423469372	12.6051091805536	15.7368024762622	4.72989902157766e-35	5.15267534591473e-33	69.0760648738676	KRT6B	209126_x_at
OAS2	2.86529599361243	5.78817069079885	15.7367682375678	4.73094288733278e-35	5.15267534591473e-33	69.0758454382801	OAS2	206553_at
NR3C2	-1.39131159505806	8.44341635791596	-15.7290123072497	4.97345323687268e-35	5.39530864535741e-33	69.0261353545672	NR3C2	205259_at
KIF14	1.52682992480528	8.82737532604531	15.7201171522482	5.26695737801703e-35	5.70239395332834e-33	68.9691178297159	KIF14	236641_at
GM2A	2.47172478451623	5.87768532832801	15.7056481929334	5.78190618632513e-35	6.24754388808946e-33	68.8763592587496	GM2A	215890_at
VSIG10L	1.02258947317122	11.6778357098331	15.7048268826199	5.81260508793212e-35	6.25598785792694e-33	68.8710934575151	VSIG10L	238654_at
NETO2	1.79547104710959	7.39033040675525	15.6777550075514	6.92131147170019e-35	7.37666091062783e-33	68.6974937426519	NETO2	218888_s_at
LAMP3	1.38704947739608	11.279994876769	15.6770870707009	6.95119276495813e-35	7.39409463860089e-33	68.6932098461814	LAMP3	205569_at
RAB3B	-2.31927694066164	5.95845664372939	-15.6733114384667	7.12254870818589e-35	7.56165729359347e-33	68.66899370771	RAB3B	227123_at
IFI27	1.67685803887033	12.29538932689	15.6609610371077	7.71319029365308e-35	8.15703441596677e-33	68.5897730450438	IFI27	202411_at
STXBP6	-1.30344432127638	8.34624854613334	-15.6492765808806	8.31709727854671e-35	8.7617975665615e-33	68.5148132078881	STXBP6	230560_at
GPT2	1.12880339530205	10.1103972933169	15.6256829324659	9.68480353086501e-35	1.0143996801725e-32	68.3634198192482	GPT2	224839_s_at
TUBG1	1.23046494303218	9.13845194093117	15.5963760047307	1.17016345083052e-34	1.21864165093636e-32	68.1753068389059	TUBG1	201714_at
CYLD	1.01133906630554	8.51580436950373	15.5956175734622	1.17590708241145e-34	1.22229505191723e-32	68.1704378141143	CYLD	221903_s_at
IL36A	3.86596925190645	5.39295821921682	15.5857081640566	1.25359884833998e-34	1.29811585289751e-32	68.1068167616141	IL36A	221404_at
HAL	2.71233825114971	5.66661974919184	15.575291006274	1.34082268709135e-34	1.385812484248e-32	68.0399278273674	HAL	237967_at
MMP28	-1.24854761303971	8.89232299445872	-15.5715485985192	1.37362133589126e-34	1.41703295358217e-32	68.0158956982054	MMP28	219909_at
RIT1	1.16837133604567	7.81652628642944	15.5692564950914	1.39410510386141e-34	1.43545567897595e-32	68.0011762773841	RIT1	209882_at
IFIT1	1.93075952453291	9.82885281862195	15.5642158826142	1.44023429098693e-34	1.47738855271502e-32	67.9688051016464	IFIT1	203153_at
EPHA2	1.25792164262563	10.049336709999	15.5141923440875	1.98967088741952e-34	2.01827932782305e-32	67.6474472732748	EPHA2	203499_at
MFSD4A-AS1	-2.00556524369858	7.07391698879348	-15.5063841575832	2.09264484402202e-34	2.11488644818676e-32	67.5972696514654	MFSD4A-AS1	1557474_at
TYMP	2.84878675183567	5.42341555995381	15.5043332475205	2.12056647871804e-34	2.13521127484179e-32	67.5840891734732	TYMP	204858_s_at
ACAP2	1.11386275645762	8.8006387287941	15.4841643844149	2.4158378211097e-34	2.42359509851693e-32	67.4544544478881	ACAP2	1552472_a_at
TMEM40	1.26817175834096	11.3273642623738	15.4600268308637	2.82384759066228e-34	2.8174063324719e-32	67.299271810448	TMEM40	222892_s_at
FGFBP1	1.27785017119107	12.0412783923313	15.4427154070647	3.15834611505086e-34	3.13398500617796e-32	67.1879488129406	FGFBP1	205014_at
KIF2A	1.06671323508172	9.56530172237792	15.3852213633639	4.58139056803093e-34	4.48099336864206e-32	66.8180715574917	KIF2A	203087_s_at
DDX58	1.21614527190298	9.84560911500389	15.3678906934571	5.12519660686331e-34	5.00393079429021e-32	66.7065314376221	DDX58	218943_s_at
SOX7	1.30826288320756	7.68355573438845	15.3525141133967	5.66159706531822e-34	5.48358664143335e-32	66.60754997078	SOX7	224013_s_at
ZDHHC21	2.24936254320736	7.63744568737204	15.3522333246189	5.67189798981016e-34	5.48358664143335e-32	66.6057423335943	ZDHHC21	243550_at
LRRC20	1.32062313957266	7.48201488598266	15.3521038814141	5.67665302066992e-34	5.48358664143335e-32	66.60490901369	LRRC20	218550_s_at
F12	1.39973511125108	9.07391846137056	15.348138247269	5.82427985277841e-34	5.61626985803633e-32	66.5793787734415	F12	205774_at
SLC7A5	1.55004711693947	10.7592787991394	15.3477194398313	5.84009340359638e-34	5.6216039936907e-32	66.5766824804385	SLC7A5	201195_s_at
DLG3	1.02997279531895	9.10106643912156	15.3442768414978	5.97172133352052e-34	5.73820498963505e-32	66.5545184752943	DLG3	212729_at
KIF18B	1.25754080724282	9.91904926967148	15.3419671896323	6.06169263464616e-34	5.81443938244349e-32	66.5396480944448	KIF18B	222039_at
RCAN2	-1.08882077703017	10.3948058111602	-15.3287012243917	6.60539647641965e-34	6.31381210399029e-32	66.4542297027309	RCAN2	203498_at
CCDC18-AS1	-1.11577851534239	10.6392162136109	-15.3196171587364	7.00562900995895e-34	6.67304470591473e-32	66.3957310715063	CCDC18-AS1	227074_at
CDH26	2.61506052612217	6.46467618957327	15.3031429958522	7.79445743301436e-34	7.3986451414941e-32	66.2896277345033	CDH26	232306_at
IL4R	1.4033053260559	9.86881558577342	15.2955169974097	8.18915701808201e-34	7.74640415161997e-32	66.2405053992292	IL4R	203233_at
KLK6	3.33684430450292	10.1891531062494	15.2916635260161	8.39615367346199e-34	7.92849226418885e-32	66.2156819965305	KLK6	204733_at
TRIM15	1.86372527542516	5.38569754024596	15.2776451980329	9.19438512555741e-34	8.6375087068703e-32	66.125369650696	TRIM15	36742_at
BCL2A1	1.90266875687565	7.912682588609	15.27357666333	9.43998122659078e-34	8.85301841447429e-32	66.0991557853989	BCL2A1	205681_at
FAHD2CP	-1.40391271591462	7.56329566045053	-15.2616733386847	1.01969132665294e-33	9.54651083642967e-32	66.0224552491435	FAHD2CP	228199_at
EPOP	1.70826730105758	7.95455181284418	15.2567756919092	1.05257393830563e-33	9.82073038854273e-32	65.9908938317156	EPOP	228066_at
CRIP1	-1.18347127966207	11.7358576703733	-15.2502298020607	1.09818730826334e-33	1.02288570833558e-31	65.948708237502	CRIP1	205081_at
RGS1	2.06211278216554	8.17030872710687	15.2455912525182	1.13170354757236e-33	1.05231107931154e-31	65.9188128992946	RGS1	202988_s_at
MYEOV	-1.44496613688906	7.77119964693547	-15.2337789942464	1.22175429214596e-33	1.1321934902217e-31	65.8426765503261	MYEOV	227342_s_at
TRIP13	1.27385099188435	8.06197137925013	15.2245973498656	1.29668004466903e-33	1.19756725409256e-31	65.7834893588873	TRIP13	204033_at
FAHD2A	-1.12979845103398	7.67066421799951	-15.2202865871763	1.33342845719611e-33	1.22943003199321e-31	65.7556991227481	FAHD2A	235621_at
PLAT	2.18340670981599	9.32155454006611	15.1882829911633	1.64093942870919e-33	1.50030707800459e-31	65.5493419710098	PLAT	201860_s_at
IL12B	3.43828336736553	5.13154685029591	15.176436951391	1.7719802905688e-33	1.61741272766025e-31	65.4729420088998	IL12B	207901_at
FAM13A	-1.03121672726191	9.50101317579709	-15.1761699075627	1.77505211167485e-33	1.61751623676371e-31	65.4712196257482	FAM13A	202973_x_at
HSPA4L	1.10118669569485	8.56631852174484	15.165316677116	1.90451638196049e-33	1.72399723814056e-31	65.4012142787644	HSPA4L	205543_at
CFAP45	1.16447226439599	7.27792981524457	15.1468336109651	2.14713564916639e-33	1.93720530723056e-31	65.2819770602993	CFAP45	220308_at
PUS10	1.08909705001696	8.51305412175512	15.1358674616572	2.30547558479593e-33	2.07663719273011e-31	65.2112219940916	PUS10	229362_at
CHRNA9	3.03210151635415	7.38725696922071	15.1222148876257	2.51904759360916e-33	2.25415592766908e-31	65.1231226936658	CHRNA9	221107_at
DDX60L	1.49432343339968	10.8103600663281	15.1164871447374	2.61444769935956e-33	2.33189115762616e-31	65.0861582472376	DDX60L	228152_s_at
ATP11B	1.40753135782066	9.70013958256383	15.1032571528977	2.84886678929095e-33	2.53271206023549e-31	65.0007692440637	ATP11B	1554556_a_at
ANKRD13C	1.99754716311243	7.84528468720716	15.0975348374093	2.95667458252865e-33	2.62428868181419e-31	64.9638327472173	ANKRD13C	1556361_s_at
LSP1	-1.13984927255327	9.92278126528872	-15.0864480235462	3.17731482209217e-33	2.81555409883127e-31	64.8922633486612	LSP1	203523_at
AKIRIN2	1.23222801393083	8.74149893912933	15.0692280706208	3.55316063873848e-33	3.12832621454149e-31	64.7810865598025	AKIRIN2	213810_s_at
PRSS22	1.34896828857868	8.70219849739201	15.0418617387362	4.24420193163773e-33	3.72474704032573e-31	64.6043627591237	PRSS22	205847_at
AURKA	1.46972561274214	8.94599803016616	15.0339994952417	4.46656619635578e-33	3.90735210857204e-31	64.5535818442872	AURKA	204092_s_at
STEAP4	1.93654327377297	8.76603784129628	15.0210863559124	4.85738753691893e-33	4.22894368759622e-31	64.4701695306684	STEAP4	220187_at
ACPP	2.04352143857427	10.3906589295751	15.0195893147279	4.90485670251262e-33	4.26348235627786e-31	64.4604987236273	ACPP	204393_s_at
NRN1	-1.18233620639568	10.7768574958373	-15.0087488286963	5.26274343923465e-33	4.54566346824889e-31	64.3904655395887	NRN1	218625_at
LAD1	1.01877120119896	11.0190755453662	14.9967204938355	5.69053786254621e-33	4.87664823878862e-31	64.3127498074234	LAD1	203287_at
LFNG	-1.13045568544043	11.3530055619538	-14.9876943305886	6.03428232041546e-33	5.15506852919868e-31	64.2544253221576	LFNG	228762_at
VTI1A	1.01565648173342	7.3244844615498	14.9702614578695	6.75815908063904e-33	5.73761409524751e-31	64.1417647169415	VTI1A	235923_at
HBEGF	1.79538304144608	8.78946005236372	14.9548797102053	7.46876733336754e-33	6.33108300700574e-31	64.0423439476615	HBEGF	38037_at
PYCARD	1.10990808987362	10.4282750412403	14.9363992697029	8.42219081437602e-33	7.08435819655398e-31	63.9228753481052	PYCARD	221666_s_at
PLLP	-1.38599794840743	9.42181509363257	-14.926007226747	9.01092011667172e-33	7.56792714867936e-31	63.855685798146	PLLP	204519_s_at
POSTN	-2.36921209702942	5.33388304580307	-14.9063890544377	1.0237005270989e-32	8.54516432353167e-31	63.7288269911489	POSTN	214981_at
CENPF	1.31202847242507	9.30891238735775	14.9035159483196	1.04300824208751e-32	8.69306031038636e-31	63.7102464027112	CENPF	207828_s_at
CMAHP	-1.39901020260169	9.49998967910288	-14.8766797682021	1.24192249314935e-32	1.02881988352941e-30	63.536670881886	CMAHP	205518_s_at
INHBB	-1.24470932253385	7.78968273422539	-14.8565816677988	1.41540236281285e-32	1.16898979134127e-30	63.4066488676594	INHBB	205258_at
ENSA	1.06498755852939	9.02568035811904	14.8523048689168	1.45534177457168e-32	1.19835559525161e-30	63.3789775893092	ENSA	228852_at
KRT6A	1.41608182390461	12.8098160179904	14.8422325615043	1.55391941485347e-32	1.2720183517161e-30	63.3138045778372	KRT6A	209125_at
TBC1D12	1.75879849002325	6.95333910775628	14.842213964875	1.55410746949494e-32	1.2720183517161e-30	63.313684242551	TBC1D12	1557609_s_at
NCOA7	1.03146084816106	11.2293507671974	14.8378136277793	1.59925183636503e-32	1.30506110676505e-30	63.2852099182513	NCOA7	225344_at
CTLA4	1.96552328284639	7.76702701242386	14.8336778604113	1.64287841044599e-32	1.33667227814188e-30	63.2584465728829	CTLA4	236341_at
FOSL1	2.22518929606509	7.45828480803966	14.8313987983591	1.66742661142748e-32	1.3546292716166e-30	63.2436978958928	FOSL1	204420_at
MFSD4A	-1.56158893701484	9.85746461729476	-14.8206058019201	1.78876279980143e-32	1.45104756793981e-30	63.1738481875246	MFSD4A	229254_at
STK32B	-1.19890620916676	8.03487089404703	-14.8184063669683	1.81455337266867e-32	1.46978823186162e-30	63.1596131334363	STK32B	219686_at
LAMB4	-1.24247293953135	10.1484862227633	-14.8040721616264	1.99200440901449e-32	1.60875688423733e-30	63.0668332417529	LAMB4	215516_at
TPX2	1.21871188407901	8.79253837775566	14.8022798432111	2.0153814956055e-32	1.62523574147833e-30	63.055231404533	TPX2	210052_s_at
VSNL1	1.2632848309105	9.63337029010384	14.7785823686678	2.35157503614104e-32	1.88246508200602e-30	62.9018181277545	VSNL1	203798_s_at
NWD2	2.64889046981815	5.53111202422103	14.7766251306956	2.38173432266504e-32	1.9038205276566e-30	62.8891458726092	NWD2	230765_at
CENPN	1.35714449272553	7.20466786573189	14.7431082415733	2.9626734595188e-32	2.34759668694479e-30	62.6721049253666	CENPN	222118_at
FAM174B	-1.00363936092105	10.1278078063257	-14.7375519478455	3.07185329282708e-32	2.42707483793816e-30	62.6361186193772	FAM174B	221880_s_at
EPHX3	1.64631068096517	10.9145836940305	14.7310904931137	3.20389650151066e-32	2.52410722219158e-30	62.5942676992834	EPHX3	220013_at
ELF3	1.25857104887742	8.11132576102025	14.6966811567155	4.00896317980635e-32	3.12236555350302e-30	62.3713587943413	ELF3	210827_s_at
PEX13	1.13021545537067	8.44425192756285	14.6929912664058	4.10651592093356e-32	3.18473415570273e-30	62.3474512311452	PEX13	205246_at
FHDC1	1.0341819548265	10.8458159414046	14.6796901600409	4.47831842439169e-32	3.4632540290469e-30	62.2612644000373	FHDC1	226599_at
IL26	3.08943999991008	5.67155004508696	14.6759037450617	4.59019478361954e-32	3.53975881233284e-30	62.2367278940468	IL26	221111_at
CGNL1	-1.25100922162052	10.1123021640451	-14.6739356428334	4.64944685323724e-32	3.58040150282741e-30	62.223974003302	CGNL1	225817_at
PAMR1	-1.76397294842406	9.22831236834912	-14.6648278421106	4.93377827247684e-32	3.79401303864517e-30	62.164949984337	PAMR1	213661_at
CKS2	1.16654056802919	10.6495671524619	14.6634891094987	4.97701430472327e-32	3.82188563357787e-30	62.1562738127632	CKS2	204170_s_at
FRMD3	-1.21438364434197	9.137203114645	-14.6535567496218	5.30986660784132e-32	4.06606382050034e-30	62.091900301127	FRMD3	230645_at
SMURF1	1.30327417712189	7.07829734740782	14.6322490513227	6.10106285221055e-32	4.63943826765802e-30	61.953783117167	SMURF1	212668_at
ARL5B	1.86929682168613	7.08759064126169	14.6279091966331	6.27614405304495e-32	4.75933670041931e-30	61.9256490568717	ARL5B	242727_at
CHPT1	-1.42168004410864	6.68327151112494	-14.6261735739332	6.34756395638227e-32	4.80441002227101e-30	61.9143972205506	CHPT1	1559739_at
DPH3	1.07173696888959	9.25908578442152	14.618923940448	6.65478782973673e-32	5.01171521475008e-30	61.8673969715138	DPH3	225195_at
ARG1	2.7195154842356	9.51605369539397	14.6143628087874	6.85566454281262e-32	5.15589351964622e-30	61.8378251734501	ARG1	231662_at
SPTLC2	2.32571202702539	6.76706327412706	14.6111820366062	6.99933133714251e-32	5.25670935244872e-30	61.8172021930941	SPTLC2	216202_s_at
CPEB2	1.25032132636397	8.28564865365065	14.5982820368377	7.61356235363102e-32	5.69454886025686e-30	61.7335577666749	CPEB2	235479_at
C3orf14	-1.12621733574021	6.71410680090421	-14.5779162587959	8.69499576279094e-32	6.47682415981736e-30	61.6014869746349	C3orf14	236068_s_at
NCAPH2	1.42789666173226	10.1352414903707	14.5561699303166	1.00200864897708e-31	7.43349021476552e-30	61.46043958863	NCAPH2	40640_at
KIF11	1.07241116952096	10.7225175703323	14.53151165554	1.17688878324028e-31	8.68372391682356e-30	61.3004758138841	KIF11	204444_at
SMIM10L2A	-1.15791553622453	6.59784359965152	-14.525076324963	1.22735674752318e-31	9.04389894485574e-30	61.2587232810513	SMIM10L2A	238697_at
ATOH8	-1.24986984878899	7.93121727518211	-14.5001190834111	1.44443941385306e-31	1.05581183091466e-29	61.0967805234611	ATOH8	228890_at
ULBP2	1.62524595369634	7.92278441348429	14.4884632912517	1.55860632667444e-31	1.13471106406025e-29	61.0211376441457	ULBP2	238542_at
OSER1-DT	-1.18896421144044	9.24509454183914	-14.4776390077305	1.67270514592146e-31	1.21615896081457e-29	60.9508849907319	OSER1-DT	1558906_a_at
CERS3	1.43788216892723	11.3508964772997	14.4505566156009	1.99617884310402e-31	1.43606681903569e-29	60.7750873920901	CERS3	1554253_a_at
ANG	-1.21830959653239	9.50480268695016	-14.4311491066446	2.2658467465209e-31	1.62153365007893e-29	60.6490871601255	ANG	205141_at
WDR77	1.07843119675675	8.92650582286226	14.4295398105193	2.28978203766702e-31	1.63438424163765e-29	60.6386382404174	WDR77	201420_s_at
ABLIM2	-1.12863835956763	8.90659763286364	-14.4258381719084	2.34580220927192e-31	1.67218690732649e-29	60.6146035815326	ABLIM2	228132_at
LCE3D	2.16334905537209	12.4500847864711	14.4249491857467	2.35945910817838e-31	1.67973211900589e-29	60.6088313159843	LCE3D	224328_s_at
ARHGEF10	-1.38098928924149	7.33319184360368	-14.4205665584721	2.427958922139e-31	1.72625037799674e-29	60.5803739780949	ARHGEF10	1554703_at
SYCP3	-1.03089283248846	8.3793607608515	-14.4176419371622	2.47477442898963e-31	1.75725054422088e-29	60.5613832750689	SYCP3	1553599_a_at
TTK	1.54707634868646	7.64911469796974	14.3941182929938	2.88573013229313e-31	2.03059581702866e-29	60.4086203435561	TTK	204822_at
JPT1	1.02255410389412	9.39661558618773	14.3807444760684	3.14914769125477e-31	2.21026508368876e-29	60.3217589366727	JPT1	217755_at
C12orf56	1.79253928653851	7.85614631341989	14.3489287423361	3.8766726312801e-31	2.70009014159541e-29	60.1150859997289	C12orf56	236840_at
ST6GALNAC1	1.80072379205682	6.5563753258194	14.3145697355535	4.8524831006289e-31	3.34986759503643e-29	59.8918401617532	ST6GALNAC1	227725_at
PRSS3P2	1.28742508755003	9.34480004355395	14.3029706889898	5.23462361230884e-31	3.59551565330384e-29	59.8164639797766	PRSS3P2	215395_x_at
KIF2C	1.06363387886688	7.2251247443139	14.2848344784043	5.89340894040808e-31	4.04293768904407e-29	59.6985941994632	KIF2C	209408_at
PRB4	-2.59004627249864	5.26913803405613	-14.2706874373237	6.46440552232041e-31	4.41801714916085e-29	59.6066405563854	PRB4	216881_x_at
BUB1B	1.1408604337089	8.47724557591238	14.2471473031902	7.53989419507681e-31	5.12103993932701e-29	59.453613961595	BUB1B	203755_at
HAS3	1.84286788091421	8.86053306191377	14.2469221667761	7.55100094876632e-31	5.12222055674688e-29	59.4521503093677	HAS3	223541_at
IL17F	3.14144845779636	3.78836277300514	14.2455978061895	7.61666854705741e-31	5.1603637275138e-29	59.443540359622	IL17F	234408_at
CLCA3P	3.9898559898054	2.54015303404586	14.2344081989646	8.19481907104273e-31	5.52776319533208e-29	59.3707913556443	CLCA3P	220810_at
TGFA	2.10972062141187	6.29663545485007	14.2343229364166	8.19938902864987e-31	5.52776319533208e-29	59.3702370024635	TGFA	205015_s_at
IL20	3.14101119570423	5.0052207441028	14.2215480870569	8.91374547963164e-31	5.99457606517663e-29	59.2871750368259	IL20	224071_at
ZNF165	1.32268706241068	8.18698129785361	14.2088554393207	9.68519948596962e-31	6.48943972911016e-29	59.2046407442432	ZNF165	206683_at
PRDM1	1.79579455245535	6.52395775261714	14.1972887343799	1.04462820506733e-30	6.95676578709577e-29	59.1294220724785	PRDM1	217192_s_at
CD83	1.26212223316772	9.21471560057611	14.1961170180206	1.05266440825322e-30	7.00175505124633e-29	59.1218020520333	CD83	204440_at
DNAJC5	1.03147965606335	8.79729629690449	14.1851928471659	1.13063031790645e-30	7.50208891159405e-29	59.0507561908225	DNAJC5	224613_s_at
LRP8	1.9290645626837	7.52636733064507	14.17416701577	1.21518475514051e-30	7.98560414510904e-29	58.9790442124468	LRP8	205282_at
TMEM54	1.05802977334947	10.5723285381155	14.1593048622205	1.33926203803514e-30	8.73796562405385e-29	58.8823729843596	TMEM54	225536_at
CEP126	-1.0007582204374	8.27512950182781	-14.1556697036341	1.37149308162978e-30	8.91633581903782e-29	58.8587266526755	CEP126	235956_at
ICOS	1.77573844603399	6.37999918540798	14.1260488357713	1.66479220600148e-30	1.07464597241005e-28	58.6660263168779	ICOS	210439_at
OSBPL3	1.21610156995977	9.19420177573784	14.1063710338671	1.8935738212866e-30	1.22088618725053e-28	58.5379921024068	OSBPL3	209626_s_at
BUB1	1.34792282885433	7.00299208392499	14.0824050165656	2.21513496992895e-30	1.42150826855476e-28	58.3820362815062	BUB1	209642_at
BLM	1.13553029810158	7.61389193954511	14.0810923772781	2.23424789422805e-30	1.43209265670479e-28	58.3734938142283	BLM	205733_at
ASF1B	1.25988945895514	7.65965363204934	14.0796418038068	2.25556128729921e-30	1.44406104664033e-28	58.3640536151855	ASF1B	218115_at
RAB5A	1.00342663858909	9.1264194302066	14.0673471364379	2.44457761127109e-30	1.55415442902613e-28	58.2840378575826	RAB5A	206113_s_at
NOCT	1.51685509144511	10.1338803848772	14.0517545398805	2.70726954312449e-30	1.71716893585071e-28	58.1825504783796	NOCT	1554283_at
GFRA1	-1.13701261766934	11.1807421307911	-14.0510806182726	2.71923948907958e-30	1.72076873918317e-28	58.1781639277053	GFRA1	227550_at
STUM	-1.39639197204772	8.25180652494019	-14.0324951383089	3.07106499219386e-30	1.93445251668432e-28	58.0571845884381	STUM	213925_at
GJA3	1.87608369866006	7.22705347694585	14.0320349285578	3.08033202649917e-30	1.93582935113611e-28	58.0541887629584	GJA3	239572_at
EPN3	1.8803991259077	10.7202792043991	14.0252504575909	3.22024089806903e-30	2.02110706783487e-28	58.0100230273282	EPN3	223895_s_at
PLEKHA6	-1.28234699994849	7.172406964878	-14.020966416475	3.31184427260394e-30	2.07417051093494e-28	57.982133799459	PLEKHA6	229245_at
GK	2.09283649263047	6.88203843109781	14.0156059795628	3.4301457620901e-30	2.14580342725716e-28	57.9472362722931	GK	215977_x_at
TPRXL	1.40323066643851	7.85526003973431	14.0098281097752	3.56240061977116e-30	2.22345038682635e-28	57.9096200171052	TPRXL	239061_at
STXBP5-AS1	2.79881980857377	3.1387698554945	14.0083430808081	3.5972095104208e-30	2.24261607733474e-28	57.8999516885176	STXBP5-AS1	1557891_s_at
POU6F1	-1.32723967467021	9.63350419973622	-14.0012856162116	3.76734613370504e-30	2.34487152858454e-28	57.8540027652109	POU6F1	229809_at
CRY2	-1.22441056070701	9.2604038928696	-13.9982030733177	3.84416315352638e-30	2.38569376185079e-28	57.8339327467394	CRY2	212695_at
ERCC6L	2.01585682123982	5.13780775717854	13.9872410611873	4.13025965337876e-30	2.55454690665706e-28	57.7625578557315	ERCC6L	219650_at
ILRUN	1.18628118702722	8.52015470424935	13.9691134761073	4.65088600466116e-30	2.86359450793749e-28	57.644517894339	ILRUN	217924_at
CYSRT1	1.69128967132434	10.9793544656062	13.9680254927997	4.68414459828239e-30	2.88082796300439e-28	57.6374329972077	CYSRT1	1569144_a_at
PLXNA4	-1.16524979481289	8.07881797842936	-13.9615187005026	4.88807917213348e-30	2.99278531619707e-28	57.5950602159414	PLXNA4	232317_at
CCL27	-2.15672780554039	10.799262120552	-13.9600587466904	4.93504388375256e-30	3.01615330413713e-28	57.5855526738689	CCL27	207955_at
ACTR3C	1.14572669347717	7.28628071406859	13.9094950314192	6.87286609742011e-30	4.16600835783198e-28	57.2562262637869	ACTR3C	223874_at
ZSCAN18	-1.14975159717426	6.55680028587804	-13.9082090188973	6.93101622886089e-30	4.19660368009932e-28	57.2478492340097	ZSCAN18	217593_at
ZNF677	-1.95012485498391	5.83806802505091	-13.90146436721	7.24415223670814e-30	4.37167796403993e-28	57.2039139847232	ZNF677	1560562_a_at
F3	-1.04287630085055	11.6171659797779	-13.8842294573215	8.11015851621945e-30	4.86209338677959e-28	57.091637612892	F3	204363_at
ARHGEF40	-1.07005298994436	9.88377747292761	-13.8837693054008	8.13464790977992e-30	4.87143345528168e-28	57.0886398349039	ARHGEF40	241631_at
GBP5	1.42241767513467	8.08543132049868	13.8682700885412	9.00420613415861e-30	5.36864744149533e-28	56.9876622876152	GBP5	229625_at
LDLR	1.46231505588543	9.03566011801789	13.8537265835219	9.90456769676778e-30	5.87345161410823e-28	56.8929043685377	LDLR	202068_s_at
CRYAB	-1.03377602094313	11.9088611117223	-13.8497797214529	1.01640926748836e-29	6.01430483765434e-28	56.8671875369373	CRYAB	209283_at
CFB	1.33702497688859	10.4542928517244	13.8494926292486	1.01832337451783e-29	6.01911681100132e-28	56.8653168924754	CFB	202357_s_at
LINC01137	1.029365947737	7.26290446725352	13.8492080505157	1.0202242838056e-29	6.02384046620637e-28	56.8634626228708	LINC01137	229678_at
GPX2	1.37630685263639	9.34123189818253	13.8297371535364	1.15908361595575e-29	6.80697064472401e-28	56.7365874989799	GPX2	202831_at
KCNAB1	-1.02070261760657	8.8878624149919	-13.8171925854378	1.25841117957161e-29	7.34297025006167e-28	56.6548392594137	KCNAB1	210078_s_at
CNTN2	-2.41662025328869	4.04171256530205	-13.7995430460718	1.41274952588607e-29	8.22468745074278e-28	56.5398159449864	CNTN2	230045_at
SHOC1	2.6198904252953	8.3389636321998	13.799404892794	1.41402948398687e-29	8.22468745074278e-28	56.5389155541602	SHOC1	233504_at
IDO1	3.03620967660191	5.63088315277709	13.7935183519066	1.4696587676184e-29	8.53010542670235e-28	56.5005504958059	IDO1	210029_at
GPCPD1	1.26506021902378	8.01499634844563	13.7893674398636	1.51019759144678e-29	8.74682768139328e-28	56.4734966565226	GPCPD1	230492_s_at
MCM10	1.53297494557537	6.24347741618458	13.7851360856827	1.55267400904817e-29	8.98332819520726e-28	56.4459180199608	MCM10	220651_s_at
SPTAN1	-1.3638680513905	10.0881265488622	-13.7765537863145	1.64253449550887e-29	9.48316510474628e-28	56.3899797177947	SPTAN1	214925_s_at
KDM7A	1.41058175931448	9.15464592674773	13.7589591441375	1.84336055166926e-29	1.06090250697386e-27	56.2752936369234	KDM7A	225142_at
KIF20A	1.53914261764965	7.73513152984935	13.7533654725403	1.91221856799348e-29	1.0970676831589e-27	56.2388309382767	KIF20A	218755_at
HMGCS2	-2.07944741324265	8.18472672399266	-13.7511606518862	1.94006185479423e-29	1.11187507244103e-27	56.2244584390711	HMGCS2	204607_at
TTC9	1.82456702281332	7.7405827142336	13.7481828342741	1.97831191241436e-29	1.1326094639922e-27	56.2050468150245	TTC9	213172_at
WDR72	-2.12185658514761	7.72220848814438	-13.7377291823091	2.1186631631342e-29	1.20916397123552e-27	56.1369002366718	WDR72	227174_at
SKA3	1.11331484455353	6.6882711132591	13.7278891986466	2.25986697905266e-29	1.28305531754626e-27	56.0727514101019	SKA3	227165_at
LRG1	2.15523676320665	8.3896542057194	13.7244454852614	2.3114776437997e-29	1.30828198938663e-27	56.0503005380374	LRG1	228648_at
ADD3	-1.12530092195593	9.98190026787507	-13.7206270229288	2.37008477099594e-29	1.33730015329415e-27	56.0254061660347	ADD3	201752_s_at
RAI2	-1.16809997582413	9.51511378913053	-13.7114526247465	2.51704731965982e-29	1.41729724204326e-27	55.9655923229901	RAI2	219440_at
TPPP	-1.96138551147461	8.5442549914043	-13.7087278820134	2.56242577119909e-29	1.44136449629949e-27	55.9478275341904	TPPP	230104_s_at
SLC14A1	-2.41622331725916	6.08946807074228	-13.7009418124021	2.69665927233425e-29	1.51531187785072e-27	55.8970628183413	SLC14A1	205856_at
BHLHE41	-1.50559792877248	6.73081234219808	-13.6962224610889	2.7814238770541e-29	1.5597369279788e-27	55.8662921605981	BHLHE41	223185_s_at
STAT3	1.5193574267984	9.23223975192168	13.6851812298002	2.9902985979706e-29	1.67343475787147e-27	55.7942999603984	STAT3	208992_s_at
KIF4A	1.43555683605047	9.20289385973507	13.6843882591389	3.00589034564189e-29	1.67872374512738e-27	55.7891294299712	KIF4A	218355_at
PLSCR1	1.07951420192219	10.1514957895956	13.6787535075512	3.11905125568361e-29	1.74014415718879e-27	55.7523878215001	PLSCR1	202430_s_at
NCALD	-1.34543752300728	10.2460098809385	-13.658795851968	3.55525357051492e-29	1.9714349793905e-27	55.6222468004565	NCALD	211685_s_at
ARG2	1.17753262331685	8.46720724029912	13.6547645578185	3.65051397260755e-29	2.02220720823017e-27	55.5959581148988	ARG2	203946_s_at
TMEM86A	2.22768956338782	9.62001848846245	13.6487712186138	3.79687953827724e-29	2.10012746748727e-27	55.556873902834	TMEM86A	227570_at
LINC01806	1.40072223322706	7.70000714574507	13.6486917651368	3.79885883007758e-29	2.10012746748727e-27	55.5563557590339	LINC01806	236451_at
ZNF274	-1.00464187470527	8.08087131812895	-13.6357954338688	4.13419932782571e-29	2.27860230089588e-27	55.4722522826092	ZNF274	232436_at
CORO2B	-1.25519903319114	8.19166913852814	-13.6266817471116	4.3888933501585e-29	2.41168586854187e-27	55.4128149554962	CORO2B	209789_at
TIMP3	-1.37706033500751	9.98254413320737	-13.6245332819168	4.45118697231729e-29	2.439292649142e-27	55.3988028854259	TIMP3	201147_s_at
RETREG1	-1.5420181957005	7.32504306413512	-13.6037803343853	5.10037314970857e-29	2.78306289381553e-27	55.2634487919619	RETREG1	213663_s_at
SEC24A	1.27051756788818	8.76651789494585	13.587146554692	5.68847284941093e-29	3.09778140479624e-27	55.1549535298404	SEC24A	212902_at
NCSTN	-2.54930639311	4.41094998822292	-13.5697626164747	6.37572975950888e-29	3.46513940955415e-27	55.0415587733278	NCSTN	237076_at
MREG	1.04873314347757	6.94571582970847	13.559447583267	6.82218143268954e-29	3.69309673101288e-27	54.9742711322439	MREG	232682_at
EGF	-1.62846351238094	6.82539570531102	-13.538015280866	7.85234579178286e-29	4.20496578027158e-27	54.834455515817	EGF	206254_at
SEPTIN11	-1.14451682455399	9.27656993388127	-13.535673277855	7.97395448718606e-29	4.26590960456847e-27	54.8191766680763	SEPTIN11	230071_at
TICRR	1.16550000707621	6.7104824049042	13.5310844523433	8.21771981443747e-29	4.39202180698307e-27	54.78923959242	TICRR	230021_at
WIF1	-3.1897621580767	8.20519497829983	-13.5256556647926	8.51575102280566e-29	4.53799890031091e-27	54.7538221342694	WIF1	204712_at
CYP4F22	1.45069993717929	10.6190105047415	13.5232490203011	8.65130845491653e-29	4.6057477095673e-27	54.7381209757951	CYP4F22	244692_at
CASP5	2.9111910752943	5.56034720540023	13.518842337174	8.90514123080035e-29	4.73627039682888e-27	54.7093710929552	CASP5	207500_at
KANK4	-1.98452598890672	5.46712979591637	-13.5171082107276	9.00706111837293e-29	4.78582183330457e-27	54.6980572784404	KANK4	229125_at
CHAD	-1.74660274591298	5.70143851453479	-13.5124888017899	9.2842892867576e-29	4.91878407706853e-27	54.6679189714021	CHAD	206869_at
IL7R	1.42871638301108	9.88541728183024	13.5068900066165	9.6317629956027e-29	5.09300427257812e-27	54.6313903191187	IL7R	226218_at
MACROD2	-2.32851278073163	6.04534079038034	-13.4429977917634	1.46495719486876e-28	7.64818315487758e-27	54.2144920510015	MACROD2	1563209_a_at
ZBTB16	-2.05450240093068	8.10358482884662	-13.4398593222589	1.49544958272807e-28	7.79444289186438e-27	54.1940115903184	ZBTB16	205883_at
PRR15L	-1.73589525709017	7.2025027455074	-13.4371633927533	1.5221488798687e-28	7.92604666731631e-27	54.1764188442746	PRR15L	219127_at
KBTBD8	1.03645775925416	7.42054154886493	13.4226218658829	1.67460379021122e-28	8.70332340587439e-27	54.081523543954	KBTBD8	239835_at
S100A8	1.21763129820612	13.3642561008416	13.4071026289128	1.85419811349781e-28	9.61658915575002e-27	53.9802440783262	S100A8	202917_s_at
CXCR6	1.72806533250124	6.60602432312487	13.4040953984761	1.89116629986337e-28	9.7916209701733e-27	53.9606182689837	CXCR6	206974_at
CDRT1	1.54190273723979	7.06951207861542	13.4031111767231	1.90342488273014e-28	9.83646081883463e-27	53.9541950028865	CDRT1	216003_at
PBK	1.20029947975346	8.00116449084271	13.3866363540981	2.12083393782204e-28	1.08981762735357e-26	53.8466741524707	PBK	219148_at
LINC01094	1.80207636350612	7.20221697556614	13.3737880368598	2.30748864255641e-28	1.17603148715514e-26	53.7628183847254	LINC01094	229635_at
ITM2A	-1.39772701918171	9.3860756729959	-13.3651142003577	2.44270462394938e-28	1.24237093315751e-26	53.706206395184	ITM2A	202747_s_at
HELLS	1.33959708899474	7.71725217376801	13.3642907207623	2.45594670955957e-28	1.24794504038262e-26	53.7008316908704	HELLS	223556_at
PRSS53	1.5503220645783	7.90607014246966	13.3615491926915	2.50055196058052e-28	1.26825304679722e-26	53.6829381569408	PRSS53	214226_at
CDHR1	-1.51004309985473	10.8967398831383	-13.3582596354565	2.55514469768348e-28	1.29234538710309e-26	53.6614675800538	CDHR1	213369_at
TRMT9B	-1.18196317575002	7.62566435442959	-13.3574821623748	2.56822070758135e-28	1.29775847677459e-26	53.6563930768203	TRMT9B	214796_at
H2AFX	1.20400959122774	9.25221117005166	13.3545810899977	2.61760637569797e-28	1.32027332648788e-26	53.6374579399186	H2AFX	213344_s_at
CXCL2	2.41577474255243	7.26591879375033	13.3446598422438	2.79379036429793e-28	1.40395669272049e-26	53.572701631423	CXCL2	209774_x_at
PUDP	1.17346259902694	8.54733173462527	13.3256269134316	3.16567441416037e-28	1.57930711655653e-26	53.4484693754464	PUDP	203974_at
UCA1	1.86480350854293	7.23417133356545	13.3192715437637	3.30057138906143e-28	1.64502042567852e-26	53.4069853807511	UCA1	227919_at
EMC3	-1.13577921061456	7.978471010192	-13.3162797052399	3.36605111866014e-28	1.67612791359511e-26	53.3874562978899	EMC3	215250_at
PRC1	1.11286780868639	9.19132403629579	13.3149381908384	3.39583211038539e-28	1.68941875009392e-26	53.3786995903003	PRC1	218009_s_at
SOST	3.34575030340868	5.95457877311387	13.3094993063714	3.51929779967694e-28	1.74766219071151e-26	53.3431971547435	SOST	223869_at
TMEM171	2.15633604257688	6.70549833503336	13.3066569286059	3.58559774293886e-28	1.77897056801435e-26	53.3246433276022	TMEM171	240770_at
CCNA2	1.42581477662397	7.85054213030553	13.3051873892559	3.62036401633195e-28	1.792965603197e-26	53.315050764181	CCNA2	203418_at
GREB1L	-1.79997406350847	7.75135830838951	-13.2915855674554	3.95859512254102e-28	1.95515978613306e-26	53.2262622987095	GREB1L	243907_at
ID1	1.05547399921934	8.95721364689808	13.2632476824778	4.76822670656154e-28	2.33604655180333e-26	53.0412745832569	ID1	208937_s_at
MAP3K20	1.01565436205473	9.77329546680933	13.2438059944633	5.41757076861515e-28	2.64705703104587e-26	52.9143556405063	MAP3K20	218833_at
SSBP2	-1.16639425635434	7.75734146648673	-13.2426055682452	5.46044800521352e-28	2.66562495254508e-26	52.9065189104199	SSBP2	238861_at
FGFBP2	-1.82130845840578	9.00905742601439	-13.2405535798784	5.53452915742414e-28	2.69937896237435e-26	52.8931229031483	FGFBP2	223836_at
FBXO45	2.10362001959885	7.6850136598487	13.2378619373042	5.63322959643843e-28	2.7450697699222e-26	52.8755509754076	FBXO45	225100_at
CHAC2	1.38571602277586	6.77548565313973	13.2225286870264	6.23002488564012e-28	3.00906899843086e-26	52.7754491619497	CHAC2	235117_at
TMEM33	1.06320606291662	9.05171685131154	13.2023182607227	7.1143332850547e-28	3.41506736049487e-26	52.6435038761107	TMEM33	222642_s_at
TRIM25	1.03386718223667	7.33622751367543	13.1989124906878	7.27525763740969e-28	3.48925185373136e-26	52.6212687066748	TRIM25	206911_at
ATP1B2	-1.20996129075882	7.11896703005445	-13.1982655627852	7.30623430771548e-28	3.501037342457e-26	52.6170451131182	ATP1B2	204311_at
SCN7A	-1.47295901366937	9.94050162793884	-13.1978979887789	7.32389349038112e-28	3.5033585003201e-26	52.6146453338126	SCN7A	228504_at
CLDN23	-1.25511853649056	9.88408452295587	-13.1939516257169	7.51619766067184e-28	3.59220373336742e-26	52.5888806559381	CLDN23	228707_at
SLAIN1	-1.19810465379667	7.2389516125416	-13.1779765780094	8.34765283827989e-28	3.98261709365579e-26	52.484582875383	SLAIN1	225619_at
CDKN3	1.42581685863229	7.67926989554154	13.1698015330112	8.80811090661834e-28	4.18404399495532e-26	52.4312089547588	CDKN3	1555758_a_at
LONRF1	-1.44938209897591	9.92495778303202	-13.1626435856317	9.23209452031599e-28	4.37404478248074e-26	52.3844751546214	LONRF1	215322_at
RHPN2	-1.41452254478468	9.64866127972816	-13.1602179436678	9.38035420686279e-28	4.43659918910228e-26	52.3686382063474	RHPN2	227196_at
LYPD5	1.8275523533663	8.07868867955262	13.1482612807619	1.01467095828142e-27	4.78251160724452e-26	52.2905729182788	LYPD5	236039_at
CNKSR2	-1.76700312317421	7.39115390750049	-13.1462841710593	1.02793327546958e-27	4.83668260209115e-26	52.2776642412628	CNKSR2	229116_at
PDZK1IP1	1.78846125863267	11.0968362321315	13.1439828473495	1.04358891410465e-27	4.90612415121856e-26	52.2626387193261	PDZK1IP1	1553589_a_at
FERMT1	1.03154769181481	11.4426042101377	13.1376627707834	1.08782139047743e-27	5.1052905171119e-26	52.2213742803058	FERMT1	218796_at
SLC37A2	1.2255040342794	8.3890287019537	13.1339431371813	1.11472563315981e-27	5.2225898880045e-26	52.1970882934988	SLC37A2	238638_at
CXCL17	1.72045345158378	7.1770177618899	13.13375918084	1.11607333320625e-27	5.22442718262429e-26	52.1958872157769	CXCL17	226960_at
NUP50	1.01621095201232	8.36572531169042	13.1325395426112	1.1250499551909e-27	5.26194236955195e-26	52.1879240153724	NUP50	218295_s_at
TRIM10	2.59419563587961	7.52089672496001	13.1322668979047	1.12706649447325e-27	5.26686842609616e-26	52.1861438761405	TRIM10	221627_at
CXCL10	2.4923719873831	9.10672960802959	13.1306610724181	1.13901709270047e-27	5.31816904725861e-26	52.1756591859086	CXCL10	204533_at
BATF2	2.18039629195434	5.56654066768574	13.1115135333137	1.29166620476434e-27	6.02061805161893e-26	52.0506407760884	BATF2	228439_at
FBXW11	1.59649459133876	6.09764863691573	13.1070123370564	1.33042542471348e-27	6.19599745282873e-26	52.0212512235497	FBXW11	209456_s_at
CHEK1	1.60294450497888	6.81005644592657	13.0916836746855	1.47135673819145e-27	6.80020538128636e-26	51.9211654552346	CHEK1	205394_at
C14orf132	-1.682677263483	7.82219375483413	-13.0834472061844	1.55315252274986e-27	7.16008551276125e-26	51.8673864891908	C14orf132	231859_at
KCNK10	2.72242894908468	4.5926642356484	13.0780370777914	1.60933942579502e-27	7.41285872833554e-26	51.8320616052841	KCNK10	231230_at
AGR3	-4.05380847081399	4.14829196860247	-13.0731057113007	1.66232330672996e-27	7.63119452522758e-26	51.7998626554825	AGR3	228241_at
ZFP14	-1.19205960311507	6.46768723804777	-13.0638273025281	1.76678797449788e-27	8.07685054395245e-26	51.7392798283157	ZFP14	232911_at
LAIR2	2.98604799303867	5.15123156752398	13.0532666330799	1.89370182600572e-27	8.64980345337198e-26	51.6703242321222	LAIR2	207509_s_at
ATP6V0A4	-1.66377345603617	10.1260426899194	-13.0486872471789	1.95153172092535e-27	8.89908230538728e-26	51.6404231637797	ATP6V0A4	220197_at
SLC2A1	1.27230200819634	7.99329425538649	13.0469089256722	1.97446209963579e-27	8.98865239780071e-26	51.6288116114624	SLC2A1	201249_at
PLCD4	1.39833749725272	8.83888912923863	13.0445318729213	2.00553412958444e-27	9.12251069343005e-26	51.613290630751	PLCD4	224505_s_at
SLC28A3	1.20176635481156	10.7260982707731	13.0422376689517	2.03598687056371e-27	9.25333184938245e-26	51.5983105990457	SLC28A3	232277_at
MUC7	-3.36508487342505	7.01774132946298	-13.0368154040263	2.10981162219698e-27	9.55707957279371e-26	51.562905810097	MUC7	217059_at
ADCY2	-1.23170346532576	9.37855472699149	-13.0261323833306	2.26318738071045e-27	1.02011352053045e-25	51.4931506384175	ADCY2	213217_at
CLN8	1.29346659321162	8.46240079281796	13.0156899716194	2.42388011203507e-27	1.08895353430992e-25	51.4249663503319	CLN8	222874_s_at
JRK	-2.42605069516088	5.24222659859076	-13.0024749833373	2.64369751470444e-27	1.18284911306436e-25	51.3386781869457	JRK	1560011_at
TMPRSS4	1.89414043839985	8.45090105359574	12.9927550385679	2.81800433599599e-27	1.25788179347935e-25	51.2752110620184	TMPRSS4	218960_at
IRS4	-1.44259715632554	5.86882614900988	-12.9927390999419	2.81829940011378e-27	1.25788179347935e-25	51.2751069895006	IRS4	1560652_at
CENPE	1.72711491047544	7.61532115256472	12.9748205701745	3.17034822864892e-27	1.410405121248e-25	51.1581065168313	CENPE	205046_at
GALNT6	2.02348129342206	7.23872371492788	12.9742667115395	3.18190404330199e-27	1.41439515095558e-25	51.1544900532797	GALNT6	219956_at
AVEN	1.07292616184515	8.40322977294382	12.9562563252608	3.58153596336935e-27	1.58174861710193e-25	51.0368899207298	AVEN	219366_at
DZIP1L	-1.30169701133101	7.70206705676058	-12.9556311100172	3.59627597623862e-27	1.586976505253e-25	51.0328075371658	DZIP1L	239785_at
SOX13	-1.03267879519364	8.54213290077463	-12.9399536187811	3.98639087654208e-27	1.75205724417153e-25	50.9304405073157	SOX13	209736_at
PHLDA2	1.54659959613225	8.27385401018112	12.9296919923551	4.26437806235885e-27	1.86822812948293e-25	50.8634368822286	PHLDA2	209803_s_at
TK1	1.03587773188476	7.80042379498781	12.9243911310313	4.41548852669803e-27	1.9297908488986e-25	50.8288248206718	TK1	202338_at
SMIM5	1.06801251256626	9.44537245156629	12.9119647459642	4.79104838791332e-27	2.08227798576439e-25	50.7476868037665	SMIM5	229740_at
CCL4	1.77794331251143	6.37855206666572	12.9046806610832	5.02587465904908e-27	2.17806203860536e-25	50.7001256088165	CCL4	204103_at
GPRC5A	-1.59423697789615	7.78796302297234	-12.9046255740549	5.02769372595475e-27	2.17806203860536e-25	50.6997659204746	GPRC5A	212444_at
PLAAT3	-1.47584177745235	7.87170366704175	-12.8952985612709	5.3453760085957e-27	2.30669639518524e-25	50.6388657412567	PLAAT3	235110_at
PTGER3	2.07521894479308	6.7489506376359	12.8926867892705	5.43787844827731e-27	2.34476343974418e-25	50.6218123835808	PTGER3	210834_s_at
PML	1.63756876677286	6.64282303763516	12.8919967817628	5.46258297836252e-27	2.35355968748598e-25	50.6173070384973	PML	206503_x_at
KIAA1324	-1.61726859810832	9.02622333543734	-12.8852360976549	5.71065438958945e-27	2.4546385908082e-25	50.5731638229375	KIAA1324	221874_at
SYT8	-1.74281629778161	7.64065434352883	-12.8771914551925	6.02055788610297e-27	2.58581305909411e-25	50.5206373630258	SYT8	232802_at
ENPP4	-1.09100458755462	7.61276849643004	-12.8755588056606	6.08547634156203e-27	2.6116437910118e-25	50.5099772203713	ENPP4	204161_s_at
ARF3	1.10019988648711	9.73992871724278	12.8701172302926	6.30694470363684e-27	2.70244672156226e-25	50.4744473459605	ARF3	200734_s_at
ADGRL3	-1.53450410996964	8.37620698289944	-12.8692468246443	6.34310980669297e-27	2.71581463336678e-25	50.4687641872091	ADGRL3	209866_s_at
MX2	1.45923915586227	9.84365023912941	12.8664160211874	6.46216896902964e-27	2.76246355263249e-25	50.4502809839261	MX2	204994_at
SKA1	1.3955667652538	5.87958425672765	12.8633463489657	6.59380133039857e-27	2.81653193546517e-25	50.4302381739288	SKA1	217640_x_at
ZNF790-AS1	-1.26274210886344	6.47020612157309	-12.8355867942303	7.91282210661886e-27	3.35374843937509e-25	50.2489899149789	ZNF790-AS1	1558809_s_at
ZBED2	1.94278797410061	8.48738473661163	12.83543296277	7.92082224530858e-27	3.35453877817387e-25	50.2479855273321	ZBED2	219836_at
NHLRC3	-1.04590285183127	9.21461649489561	-12.7900196839634	1.06740189781173e-26	4.47891011226831e-25	49.951482486248	NHLRC3	236953_s_at
FARP1	-1.47965614692215	8.37017338233392	-12.789842825379	1.06864268170072e-26	4.48067780843458e-25	49.9503278064074	FARP1	239246_at
CORO2A	1.02017784494374	10.0407275207646	12.789411230446	1.07167667254841e-26	4.48995571429764e-25	49.9475099969722	CORO2A	227177_at
FBRSL1	2.04137509636542	5.14103026234313	12.7843226094143	1.10810433365064e-26	4.63547088311772e-25	49.9142873717878	FBRSL1	239676_x_at
MTCL1	1.22234441205002	9.76316130399742	12.7750512058703	1.17768751735986e-26	4.9190271208289e-25	49.8537567032664	MTCL1	213358_at
KLK8	1.25157041458526	11.371839840485	12.7692264255376	1.22362087372379e-26	5.09143616977537e-25	49.8157285400301	KLK8	206125_s_at
PRR11	1.42163839682718	8.97552527569975	12.7539225600645	1.35302245326318e-26	5.612784721712e-25	49.7158158199968	PRR11	228273_at
FOXM1	1.03902494192869	8.97503907526378	12.7471200237372	1.41485114369135e-26	5.8515118215828e-25	49.6714055114242	FOXM1	202580_x_at
ERC2	2.07805728567345	5.45334822650656	12.7446935649424	1.43758234892443e-26	5.94102909504483e-25	49.655564499103	ERC2	213938_at
SUN1	-1.0187379796983	9.74456456569814	-12.7344403090904	1.53773712863104e-26	6.33577825982683e-25	49.5886272755907	SUN1	206487_at
SPCS3	1.29770969745997	8.22627221716434	12.730762582526	1.57533687967e-26	6.48092881083198e-25	49.5646179083417	SPCS3	218817_at
CDH19	-1.52469442602192	7.29980895502273	-12.7257370347282	1.62820693718057e-26	6.68837072053703e-25	49.5318097598041	CDH19	206898_at
FBXL13	-1.30462589318357	6.83165302344164	-12.7227431226623	1.66054314686481e-26	6.81608082243493e-25	49.512264809007	FBXL13	1556770_a_at
MUC4	3.39423435213343	3.55488105348028	12.7189915394089	1.70197059719544e-26	6.96521275461532e-25	49.4877737389955	MUC4	217110_s_at
SPRR1A	2.06188633810799	12.300907914116	12.7187199212768	1.70500979377559e-26	6.9724315987046e-25	49.4860005684719	SPRR1A	213796_at
NTRK2	-1.5791913035	8.09802342217004	-12.685132860543	2.12586753046573e-26	8.62253762820577e-25	49.266744737714	NTRK2	221795_at
PCDHB16	-1.2688420876401	7.68572097048529	-12.6759112046128	2.25860789049425e-26	9.12707955748508e-25	49.2065482309983	PCDHB16	232099_at
NCAPG	1.41142207794264	8.41970717393897	12.6685524690643	2.37045263350608e-26	9.56490758206237e-25	49.1585131324138	NCAPG	218663_at
TNNT2	-1.20388587668123	7.89557963074587	-12.6650488835784	2.42563255004778e-26	9.76593959306792e-25	49.1356432676307	TNNT2	215389_s_at
LGALS3BP	1.01919300214519	10.7523284982023	12.6647237749744	2.4308175240783e-26	9.77961354885805e-25	49.1335211097244	LGALS3BP	200923_at
CTSC	1.01612762552425	10.6537726384533	12.6530366987482	2.62475347232938e-26	1.05211434090622e-24	49.0572342287246	CTSC	201487_at
FBXO6	1.10557825225057	8.53423835921748	12.649599354801	2.68468333693599e-26	1.0737751386026e-24	49.0347974630029	FBXO6	231769_at
IL36B	2.29411444238356	7.13269444437717	12.6475128070561	2.72172742935048e-26	1.08700107523548e-24	49.0211779025898	IL36B	231755_at
IRF1	1.24601754211688	8.41728111854821	12.6384785619372	2.88810660839925e-26	1.15092732371887e-24	48.9622092062395	IRF1	238725_at
GPRIN1	1.7153953782874	6.47133624775306	12.6363841035951	2.92810899293364e-26	1.16601863939291e-24	48.9485383346373	GPRIN1	227975_at
HSD11B1	-2.42016914969876	8.61662430831162	-12.6279226273375	3.09543487011407e-26	1.22996294711836e-24	48.8933095345641	HSD11B1	205404_at
BEX5	-1.07162242716122	6.69879876844381	-12.6256387802331	3.14221403356745e-26	1.2476438074459e-24	48.8784028408373	BEX5	229963_at
CRISPLD1	-1.37587452444422	8.13249031564776	-12.6235429763873	3.18576318223464e-26	1.26401743097735e-24	48.864723574551	CRISPLD1	223475_at
FOLR1	-2.03591231082052	6.26957175446518	-12.6178296913049	3.30756972460523e-26	1.31044474415066e-24	48.8274334161719	FOLR1	204437_s_at
TSHZ2	-1.12874265445789	8.02223085388712	-12.6153317277932	3.3622785164576e-26	1.33019231466946e-24	48.8111295595515	TSHZ2	244521_at
SYT17	-1.81060028921854	7.39168545850012	-12.6104465107536	3.47189978870868e-26	1.37157601840786e-24	48.7792447072123	SYT17	229053_at
JADE1	-1.42350092683323	8.28066906373125	-12.6091316928966	3.50200894689171e-26	1.3824717629697e-24	48.7706632113123	JADE1	225820_at
SHLD1	1.29045593032449	7.15540774077094	12.6041082415395	3.6194689078464e-26	1.42686958267528e-24	48.7378766128509	SHLD1	243508_at
CHL1	-1.07129119970118	9.76474439044877	-12.6040987401969	3.61969476208616e-26	1.42686958267528e-24	48.7378146007352	CHL1	204591_at
CNNM4	1.03965241936209	8.65122826095076	12.5993892115983	3.73339613134314e-26	1.46745818462391e-24	48.7070772413228	CNNM4	218900_at
OVOL1	2.4288603906644	6.59878283554315	12.5991079901234	3.74029748897608e-26	1.4691146925989e-24	48.7052418232932	OVOL1	206604_at
GLRX3	1.0139647257696	10.3317196993823	12.590648034985	3.95398124946029e-26	1.5508172511782e-24	48.6500277288624	GLRX3	209080_x_at
PAK3	-1.32543043753181	6.84567682840313	-12.5905376564032	3.95684839963507e-26	1.55082929211504e-24	48.6493073480455	PAK3	229201_at
HEATR3	1.4745250389062	6.14681953385099	12.584104449713	4.12759571820396e-26	1.61427965588556e-24	48.607321657252	HEATR3	1554478_a_at
RIPOR3	1.32670442289514	9.30953082372123	12.5784977245355	4.28240312291175e-26	1.66766660074929e-24	48.5707304700954	RIPOR3	227654_at
ANXA11	-1.02230446943197	7.83478110677162	-12.5537486927241	5.03813291053614e-26	1.94946862621064e-24	48.4092171463156	ANXA11	228727_at
LOC101928100	1.34314774854261	8.56090194989225	12.5498200039306	5.16979773234648e-26	1.99758792237487e-24	48.3835793228293	LOC101928100	242873_at
TMEM132B	-1.40265724468144	6.14673577864855	-12.5401924607738	5.50717910469551e-26	2.12344864280132e-24	48.3207531078476	TMEM132B	236824_at
RAB27B	1.47629016421464	7.7866661786301	12.5390850914424	5.5473700550195e-26	2.13743803916978e-24	48.3135268838244	RAB27B	207018_s_at
PCDH7	-1.26220712344986	7.28789107183478	-12.5207124529231	6.25864135774698e-26	2.40302820389618e-24	48.1936381410174	PCDH7	210273_at
PRELP	-1.2309122529078	9.89801685347772	-12.5186552989364	6.34375312047904e-26	2.43399790780485e-24	48.1802147938197	PRELP	204223_at
NFASC	2.54979100634773	4.97480629255645	12.5183859889911	6.35498074285302e-26	2.43488838202865e-24	48.1784574977951	NFASC	243645_at
PMP22	-1.08253883509682	8.65229852911564	-12.5127091124829	6.5963293672012e-26	2.52029565444951e-24	48.1414151795925	PMP22	1565638_at
EFNB2	-1.07598922212826	8.12757961620916	-12.5122121875309	6.61788697228573e-26	2.52676655174387e-24	48.1381727128788	EFNB2	202669_s_at
KNDC1	2.5941371017832	5.13099622347412	12.5029586070965	7.03244258730219e-26	2.67570493013742e-24	48.0777934018253	KNDC1	230558_at
TSPAN8	-1.58452792134802	10.2070319808017	-12.4976422026134	7.2822535808675e-26	2.76306186352485e-24	48.0431048048188	TSPAN8	203824_at
MPHOSPH6	1.40981838649932	6.87852569485464	12.4913415324395	7.58982467975139e-26	2.87377883909562e-24	48.0019947865515	MPHOSPH6	1554906_a_at
STAM2	1.01115358629553	8.4420207835394	12.4803496514132	8.15781145854269e-26	3.08030622579987e-24	47.9302779459673	STAM2	215044_s_at
SRXN1	1.09825594967079	9.08615947646332	12.4763253607613	8.3762219598873e-26	3.1584133493575e-24	47.9040219756734	SRXN1	225252_at
HIF3A	-2.27839235747888	8.46029243047442	-12.4742053004261	8.49362501427182e-26	3.19827098936165e-24	47.8901900499684	HIF3A	1555318_at
SPC25	1.54277340510342	6.69873470529001	12.4629080844833	9.14753606719566e-26	3.43976296061845e-24	47.8164851535028	SPC25	209891_at
SPIRE1	1.02028410686636	9.02454627110442	12.4549460639831	9.63840424847576e-26	3.6119242788582e-24	47.7645412790512	SPIRE1	225018_at
ADAM23	2.24558514721519	5.22084787678044	12.4532945835816	9.7434713164191e-26	3.64340275918045e-24	47.7537672670414	ADAM23	206046_at
DHRS9	1.90934963060702	9.22145018766734	12.4532257195603	9.74787721850596e-26	3.64340275918045e-24	47.7533180097373	DHRS9	219799_s_at
ATP2A3	-1.36249843503127	8.3940924828231	-12.4438143790819	1.03691345505294e-25	3.85942956917678e-24	47.6919209977921	ATP2A3	230453_s_at
KNL1	1.26960397881671	9.34560079491928	12.4438096039721	1.0369459601501e-25	3.85942956917678e-24	47.691889846785	KNL1	228323_at
MMP1	3.7871391132543	5.75738058683646	12.4153460031193	1.24998133222099e-25	4.62713130258516e-24	47.5062133889401	MMP1	204475_at
SLITRK6	-1.1706788938667	7.74210889238361	-12.4046844621904	1.34059284493966e-25	4.94915015510302e-24	47.4366699194818	SLITRK6	232481_s_at
NUP50-DT	1.13451963497243	8.0999972892013	12.4008588939503	1.37468242741401e-25	5.0715763642956e-24	47.4117170393684	NUP50-DT	240233_at
SEC14L1	1.50060290285485	8.33674388296836	12.399164844587	1.3900535691567e-25	5.12137324081148e-24	47.400667445754	SEC14L1	202083_s_at
FOSL2	1.65487185506133	5.61992383244008	12.3858041144862	1.5174608377676e-25	5.57575075974084e-24	47.3135233297323	FOSL2	205409_at
AUNIP	1.75552123102383	5.67598994559998	12.3848310527877	1.52718351089608e-25	5.60018500725979e-24	47.307176799291	AUNIP	222946_s_at
SMURF2	-1.25422653574306	7.31048258416499	-12.3821873442009	1.55391454952557e-25	5.69438860558381e-24	47.2899340489335	SMURF2	232020_at
MAT1A	-2.73402207753047	4.88406281659432	-12.3778337016086	1.59895806160476e-25	5.83598344581044e-24	47.2615391817635	MAT1A	205813_s_at
CADM3	-1.30074104867342	7.76535203766832	-12.365055053565	1.73884637961141e-25	6.32544416535288e-24	47.1781984354534	CADM3	211677_x_at
CDC20	1.01894738322402	8.11990052084642	12.3596901295449	1.80116240715659e-25	6.53474151368855e-24	47.1432103325565	CDC20	202870_s_at
GID4	1.04617499490363	6.90026014768702	12.3580766989769	1.82033611126988e-25	6.59555181469058e-24	47.1326882668582	GID4	220058_at
CACNB4	1.28747574301538	6.31286298496138	12.3568376072778	1.83519962290835e-25	6.6450026081135e-24	47.1246075167938	CACNB4	243244_at
CDH12	-1.62588282798006	5.47392000900562	-12.3522057012115	1.89184385068932e-25	6.84104249579621e-24	47.0944008503751	CDH12	207149_at
FGFR1	-1.21592771797655	5.96380276762601	-12.3454228733904	1.97795992657958e-25	7.11012222128458e-24	47.0501681225215	FGFR1	207822_at
TMEM225B	-1.12867350962287	7.40556366327505	-12.3420666744534	2.02200883361169e-25	7.26368810628902e-24	47.0282818623894	TMEM225B	230277_at
BIRC5	1.66601778477503	7.72479290078871	12.3382625762222	2.07312283491404e-25	7.43265514747051e-24	47.0034751546946	BIRC5	202094_at
CDR1	-1.64670139997465	10.1699532169564	-12.3266702942234	2.23698490841253e-25	7.99915957275705e-24	46.9278837669275	CDR1	207276_at
IDE	1.22945991839258	11.1762230349179	12.3254052347357	2.25563274552354e-25	8.06056995826796e-24	46.9196347440345	IDE	203328_x_at
STS	2.75856560950731	6.80014890228071	12.3242254769345	2.27316315397287e-25	8.11261066863361e-24	46.9119419845628	STS	203770_s_at
NABP1	1.18162143205432	10.2423969178666	12.3235629345184	2.28306772903105e-25	8.14264371068316e-24	46.9076218102206	NABP1	233085_s_at
GOPC	-1.14599755027439	8.40810604090875	-12.3210634376048	2.3208234263688e-25	8.27190487853417e-24	46.8913237000309	GOPC	236862_at
ITGA9-AS1	-1.90324873271262	6.28299928594943	-12.317455159615	2.37643093389831e-25	8.46458379875506e-24	46.8677960293994	ITGA9-AS1	1563635_at
SLC25A29	-1.17646234251625	6.97738261369575	-12.3098455345359	2.49810753258756e-25	8.85184895296337e-24	46.8181788980662	SLC25A29	232280_at
MARC2	-1.02074996668975	7.79026261475413	-12.2960762557683	2.73431953421785e-25	9.65131830428411e-24	46.7284031142659	MARC2	227417_at
SOX9-AS1	-1.5026177934223	6.42712503239654	-12.2958018445866	2.73924722255139e-25	9.66247367051594e-24	46.726614007427	SOX9-AS1	230419_at
CLDN17	2.7438276565365	5.01119484331567	12.2913973104608	2.81956635970399e-25	9.93938044595844e-24	46.697897613934	CLDN17	221328_at
MPZ	-1.42471205948745	8.97090472280142	-12.2875935312972	2.89082189192335e-25	1.01708936255411e-23	46.6730984417048	MPZ	210280_at
NEXN	-1.08359728179602	9.20243522255627	-12.2858675068122	2.9237460924077e-25	1.02735101286884e-23	46.661845568993	NEXN	1552309_a_at
SLC31A1	1.07535761832012	9.64874904619288	12.2814755963518	3.00922238677678e-25	1.0555874708542e-23	46.633212764564	SLC31A1	203971_at
ARFGEF3	-1.84426375741502	7.91846748493247	-12.2797721013624	3.04304439263465e-25	1.06584530536387e-23	46.6221070828295	ARFGEF3	231856_at
KIAA1211L	-1.07085836585549	8.47540520222958	-12.275383049433	3.13194746450754e-25	1.09418036819137e-23	46.5934937131617	KIAA1211L	228067_at
NEK2	1.20528600769954	7.27863883929102	12.2703391213211	3.23732561079348e-25	1.1287343812696e-23	46.5606117519236	NEK2	204641_at
BTBD16	-2.31999384650394	6.84428778344182	-12.2572041793397	3.52866994636529e-25	1.22651004016225e-23	46.4749871550587	BTBD16	1552566_at
NDST2	1.70507868957478	5.74161409699467	12.2465742446471	3.78352691154988e-25	1.31175861692447e-23	46.4056962051507	NDST2	1559701_s_at
SDCBP2-AS1	-1.02981913255305	7.42593112618246	-12.2437114590357	3.85525376570504e-25	1.33493349993618e-23	46.3870358170758	SDCBP2-AS1	236520_at
IVL	2.06930311735376	11.3318026737415	12.2356329245933	4.0650731710204e-25	1.40402953648478e-23	46.334379207416	IVL	214599_at
LINC01398	1.72219548328076	5.00577021853019	12.2244648020804	4.37405814366388e-25	1.50315291643509e-23	46.261587823803	LINC01398	1568938_at
CD177	2.37557924324433	5.52608244340919	12.2223350754355	4.43559234169937e-25	1.52238550710868e-23	46.2477071881818	CD177	219669_at
SPINK1	-1.91408062972791	5.78903480125359	-12.2210418637014	4.47337846844046e-25	1.53439126575898e-23	46.2392786663655	SPINK1	206239_s_at
ST6GAL2	-1.76460974521529	5.30565358082461	-12.2178627180988	4.56764243126864e-25	1.56574200582829e-23	46.2185587816918	ST6GAL2	228821_at
RAD51AP1	1.00249250350373	8.37152812136892	12.2163952295771	4.6118216238988e-25	1.5798956596909e-23	46.2089946276875	RAD51AP1	204146_at
PLCXD2	1.12122695389215	7.84632129254008	12.2157448321547	4.63153836237087e-25	1.58565660590249e-23	46.2047557748076	PLCXD2	235230_at
PRSS8	1.04178123020147	9.46403148722041	12.211365137807	4.76651987125098e-25	1.62880921225405e-23	46.1762122358062	PRSS8	202525_at
DTL	1.31486502761763	6.70707987970036	12.1872685209113	5.58263748160683e-25	1.89938210520755e-23	46.0191801390525	DTL	222680_s_at
AGO2	1.07077576991451	8.05492260622727	12.18613882545	5.6241529523893e-25	1.91231693203909e-23	46.0118186561822	AGO2	225827_at
STARD4	1.49748688732303	8.30073123267358	12.1824120158601	5.763310578493e-25	1.95841520123744e-23	45.9875337975909	STARD4	226390_at
LYNX1	1.53622863277564	11.2239097189428	12.1594061707968	6.70184529461309e-25	2.25630167169317e-23	45.8376324141039	LYNX1	1554179_s_at
CDCA2	1.42293198941723	7.45534476488621	12.154292964537	6.93036672036528e-25	2.32893546672386e-23	45.8043183386286	CDCA2	226661_at
SERPINA1	2.08805480793787	7.53901315423759	12.1440981017276	7.40950030072005e-25	2.47835727293421e-23	45.737898537921	SERPINA1	202833_s_at
FXYD6	-1.05332339426221	9.14119604880342	-12.1440615956818	7.4112741495152e-25	2.47835727293421e-23	45.7376607068003	FXYD6	217897_at
MTMR3	1.01682868037461	6.6305073823626	12.1399720038013	7.61270002564411e-25	2.54105234372461e-23	45.7110179679078	MTMR3	202198_s_at
CDC25A	1.04232029418317	7.18257773258511	12.1299518056431	8.12965300706614e-25	2.70457795615199e-23	45.6457412902165	CDC25A	204695_at
MYH14	-1.43883968563025	9.95748970160584	-12.129536542683	8.15181794409397e-25	2.70942642002029e-23	45.6430361352332	MYH14	226988_s_at
POC1A	1.2080387638087	6.95387293734691	12.1232513253688	8.49476457113116e-25	2.81827216581672e-23	45.6020930097851	POC1A	226355_at
SLC16A6	1.15339143486278	7.67563479765452	12.1157925974982	8.9204959559032e-25	2.95056331753785e-23	45.5535073163721	SLC16A6	207038_at
NDNF	-1.20635220641874	6.64165276182724	-12.1143585893044	9.00475787517634e-25	2.9766332335264e-23	45.5441665142497	NDNF	219747_at
LOC440792	-2.72683415155523	4.23567077380168	-12.1059153722863	9.51725546827065e-25	3.13845562561941e-23	45.48917089868	LOC440792	215682_at
PHYHIP	-1.90998230103053	7.87555285107593	-12.1015078919219	9.79626152548351e-25	3.22419814848878e-23	45.4604634736036	PHYHIP	205325_at
IL1B	2.00794334276765	7.46674978122057	12.0884645018917	1.06707469781521e-24	3.49983857846709e-23	45.3755117857137	IL1B	39402_at
SOX6	-1.24660553939587	8.98338497938548	-12.0716585476186	1.19134478827615e-24	3.88644249994026e-23	45.2660642515325	SOX6	227497_at
CDH3	1.13563648939015	10.8248419045893	12.0651275225948	1.24345080120067e-24	4.04195437310624e-23	45.2235344437311	CDH3	203256_at
CNGA1	-1.08651033937696	6.5884821047545	-12.0614235916078	1.27400718277549e-24	4.13882012586155e-23	45.1994153307271	CNGA1	206417_at
CEBPD	1.33471271841905	7.84650824046425	12.0557600888658	1.32218634471929e-24	4.27754665074124e-23	45.1625370207674	CEBPD	213006_at
AREG	1.53506947121746	8.02550439557014	12.0434834633338	1.43296484982995e-24	4.60054921693792e-23	45.0826013436144	AREG	205239_at
ADRB1	-1.49830791686307	7.71428977147308	-12.0406052692531	1.46025052786542e-24	4.67990607333187e-23	45.0638617109453	ADRB1	229309_at
SH2D2A	2.36871784840199	5.32759433980218	12.0301982306575	1.56331492538932e-24	4.99557238723911e-23	44.9961053806151	SH2D2A	207351_s_at
IFNG	2.0258566545563	4.76308597492467	12.0272064784394	1.59426630734103e-24	5.08556069742536e-23	44.9766280349198	IFNG	210354_at
THBD	1.29173141937759	9.5081141629487	12.0263419807267	1.6033235171817e-24	5.10849145116023e-23	44.9709999242629	THBD	237252_at
SYN2	-1.41780583595327	6.34887322301727	-12.0262369579159	1.60442732133814e-24	5.10903108876894e-23	44.9703161998864	SYN2	210247_at
HS3ST6	-1.49629068631781	7.83879085588039	-12.0205962248527	1.66484127887335e-24	5.29832345299187e-23	44.9335943172502	HS3ST6	239547_at
STYK1	1.42875349346909	7.40099372223427	12.0124174808019	1.75649749579128e-24	5.58027313087672e-23	44.8803520458988	STYK1	220030_at
PGLYRP2	2.14067676996795	4.06719037913452	12.0112363179539	1.77014459298725e-24	5.62036327651439e-23	44.8726631054505	PGLYRP2	242817_at
KIF23	1.29615886623412	7.47943606427231	12.0080914895859	1.80699851136133e-24	5.72408132147629e-23	44.8521917066153	KIF23	204709_s_at
CARD14	1.21925590233727	7.58115516590916	11.9956346770628	1.96066670727162e-24	6.19434286666091e-23	44.7711077028042	CARD14	220598_at
PLP1	-1.24725914541473	9.23138552714595	-11.9955996232372	1.96111705572749e-24	6.19434286666091e-23	44.7708795395478	PLP1	210198_s_at
STEAP1B	1.52370428794956	7.9680755062508	11.9938665248386	1.98351210655003e-24	6.25784907245371e-23	44.7595989720724	STEAP1B	217553_at
SULT2B1	1.41327046528353	10.5308811065642	11.9867593871211	2.07805428886497e-24	6.54856589300821e-23	44.7133406764113	SULT2B1	205759_s_at
RC3H1	1.13023505040227	7.7971978945237	11.9783770083438	2.19536262691744e-24	6.90232614299661e-23	44.6587850493137	RC3H1	228996_at
ALDH1A3	1.3559673435834	10.3266065649662	11.9741291837741	2.25731219388016e-24	7.09301978163204e-23	44.6311398161165	ALDH1A3	203180_at
LTF	2.43048048937049	10.2410172409206	11.9676080570865	2.3558307185092e-24	7.38984764971259e-23	44.5887012830979	LTF	202018_s_at
IRS1	-1.07176356949446	8.478367698611	-11.9331824258795	2.95169626952759e-24	9.17997687920484e-23	44.3646961653735	IRS1	238933_at
CDCA5	1.0317430254598	8.60941095010678	11.9247023489047	3.12026087054621e-24	9.6602640485342e-23	44.3095252734857	CDCA5	224753_at
DENND1A	1.4400785442906	7.43814492809447	11.9229008718439	3.15729046873854e-24	9.76384934266287e-23	44.2978054000685	DENND1A	219763_at
SAMSN1	1.67775589033938	8.2784241717933	11.9203725098053	3.21000290719045e-24	9.91564457348237e-23	44.2813568861663	SAMSN1	220330_s_at
TBC1D20	1.13488272751196	7.81972111588966	11.9201189254388	3.21533801893155e-24	9.92651644184543e-23	44.2797071841023	TBC1D20	226664_at
KIAA0513	2.08812294689143	5.68667402691547	11.9142034426451	3.34233752159578e-24	1.03011445317502e-22	44.2412246615201	KIAA0513	1554440_at
CKAP2L	1.09790129684746	7.54389866907044	11.9028866919488	3.59942712893036e-24	1.10436968728545e-22	44.1676094082897	CKAP2L	229610_at
C1orf115	-1.07323479286486	8.72689371997625	-11.8871821768828	3.98924367651961e-24	1.22054783443598e-22	44.065462005837	C1orf115	218546_at
CRCT1	1.90453300780563	10.410461964422	11.8848942307475	4.04945100242482e-24	1.23827591475155e-22	44.0505814384888	CRCT1	220620_at
ENKUR	2.46325210077204	4.55594310256062	11.8825890812268	4.11102905143285e-24	1.25570119210665e-22	44.0355892403456	ENKUR	237314_at
THAP2	1.30275161240093	8.06037900159613	11.8809767611279	4.15465446737295e-24	1.26831788388395e-22	44.0251032105781	THAP2	230380_at
LOC729732	-1.01788288006358	9.73354959564672	-11.8790319521026	4.20789200315573e-24	1.28313717385688e-22	44.0124549454138	LOC729732	1568780_at
GPAT3	1.07507768063238	9.42179969047321	11.8776184700037	4.24701203706643e-24	1.2936233043265e-22	44.0032623359255	GPAT3	224480_s_at
TMEM255A	-1.24588330331923	7.58824243127129	-11.8674863805	4.53827266751874e-24	1.37850032275882e-22	43.9373709695626	TMEM255A	219895_at
LRRN1	-1.2111234416689	7.50545708091156	-11.8389401856219	5.47067473667441e-24	1.64707676887485e-22	43.7517559170477	LRRN1	226884_at
RAP2C-AS1	-1.12830373244352	5.77021880082793	-11.8366595485155	5.55294687294858e-24	1.6709266388468e-22	43.7369283802648	RAP2C-AS1	240561_at
SLC7A11	2.36865592977459	6.81623779052368	11.8341524594466	5.64481485248712e-24	1.69670287003702e-22	43.7206288758774	SLC7A11	217678_at
CD80	2.65617107303692	4.47210587143451	11.8291095488548	5.83422736595017e-24	1.75170994636642e-22	43.6878440448169	CD80	1554519_at
KLRB1	1.19016022039822	8.15017766393599	11.8213098711657	6.13976333804294e-24	1.8404142571683e-22	43.6371395813565	KLRB1	214470_at
CAB39L	-1.26652267747603	7.31489097970463	-11.7912662664754	7.47360061984293e-24	2.22438276477905e-22	43.4418606477803	CAB39L	225915_at
RUNDC3A	1.14168565102287	7.23816462191471	11.7872349021792	7.67334656992743e-24	2.27887139440946e-22	43.4156610274402	RUNDC3A	206196_s_at
NLRP7	2.42967005412896	5.18804154764216	11.783441859611	7.86615038131505e-24	2.33486304070793e-22	43.3910110440569	NLRP7	237461_at
SMC4	1.03794567059145	8.60826861801386	11.7823549904215	7.92228357363427e-24	2.34897426457947e-22	43.3839479106163	SMC4	201663_s_at
ATP13A5	-1.62729434394087	7.57467029119505	-11.7820295661297	7.9391683637445e-24	2.35270477120721e-22	43.3818331191135	ATP13A5	243585_at
DNASE1L3	1.01005540439973	9.53566392139447	11.7787366854642	8.11205616231108e-24	2.40133552070578e-22	43.3604344359	DNASE1L3	205554_s_at
PTP4A1	1.32872454056076	8.80732300512148	11.7756827188119	8.27575946506737e-24	2.44318114877192e-22	43.3405888526208	PTP4A1	200730_s_at
VRK3	1.49512828671699	5.64442937392786	11.7724017222325	8.45531090583413e-24	2.49215161065488e-22	43.3192685256261	VRK3	239190_at
PKP1	1.41047286318808	9.04229942591837	11.7632008518417	8.97985158116632e-24	2.63680658002293e-22	43.2594832494746	PKP1	205724_at
EMX2	-1.03567187065876	9.69848021748191	-11.7625172242123	9.02009816586491e-24	2.64720272259079e-22	43.2550413693179	EMX2	221950_at
MEAK7	1.71607852797734	6.3795995783663	11.7606984620073	9.1280519396008e-24	2.676012009639e-22	43.2432240613739	MEAK7	222261_at
RPS11P6	2.17809559107995	4.35227483293006	11.7453797025213	1.00900559928592e-23	2.94069195847323e-22	43.1436985164441	RPS11P6	233149_at
IL24	1.88117276149112	6.2528612692419	11.7411674341929	1.03718997338145e-23	3.01479860683841e-22	43.1163338180138	IL24	206569_at
RAET1E	1.27617361503554	7.28790197889483	11.7346021575274	1.08269430426323e-23	3.13451239181875e-22	43.0736849546657	RAET1E	1552777_a_at
C18orf25	1.64435543444686	6.38470594158219	11.7345643773838	1.0829618487692e-23	3.13451239181875e-22	43.0734395371189	C18orf25	217508_s_at
DIRAS2	-2.49651399761334	4.33267626909321	-11.7320328814946	1.10104020159774e-23	3.18346763735359e-22	43.0569952752054	DIRAS2	219619_at
CA3	-1.40860907760961	6.74083142530738	-11.7313902852434	1.105676989893e-23	3.19518443035938e-22	43.0528211127048	CA3	204865_at
ERBB4	-2.48601457749383	4.88293993682894	-11.7305862360752	1.11150625409045e-23	3.21033303974619e-22	43.0475982208162	ERBB4	206794_at
RDH12	1.11659618479735	10.7309926553384	11.7267751678472	1.13955635242476e-23	3.28268087544133e-22	43.0228430223292	RDH12	242998_at
BBIP1	-1.41472790465519	6.30298361692927	-11.7254351012836	1.14958656531876e-23	3.3098286181571e-22	43.0141386735046	BBIP1	232885_at
SLC27A4	1.1608701871205	8.05068848211265	11.7072887811869	1.29441738417097e-23	3.7034155143667e-22	42.8962800813047	SLC27A4	225779_at
KIF18A	1.29097190914287	5.96540247825246	11.7050644224508	1.31338073262077e-23	3.75374237093782e-22	42.8818343899975	KIF18A	221258_s_at
TRABD	1.56497841824042	5.82854582824894	11.6794735219404	1.55256731759191e-23	4.41370740497733e-22	42.7156597200353	TRABD	221807_s_at
ENHO	-2.62090680069441	4.86128381936861	-11.6737729458049	1.61151327176297e-23	4.56999419780293e-22	42.678648247058	ENHO	228403_at
SCGB2A1	-2.44399230310563	8.43843420251812	-11.6543040667372	1.83019980721868e-23	5.16603894990612e-22	42.5522595488086	SCGB2A1	205979_at
TSC22D3	-1.06896427444359	10.5313168226877	-11.6528193257138	1.8480458243922e-23	5.21372061138513e-22	42.5426217961582	TSC22D3	208763_s_at
FCHSD2	-1.23630085267331	8.5222879468336	-11.6437954286554	1.9603095566719e-23	5.50487544997617e-22	42.4840487462727	FCHSD2	1554360_at
DHFR	1.31493280297768	7.43050315201236	11.6343034685262	2.08575310964299e-23	5.84513333007332e-22	42.4224429247576	DHFR	202533_s_at
EPB41L4B	-1.69580247478031	6.34564114814233	-11.6297974106611	2.14807946372263e-23	6.00086503258885e-22	42.3931991250178	EPB41L4B	223859_at
SNX5	1.13324616039095	6.30845234424274	11.6221511083263	2.25812576578974e-23	6.28950719534151e-22	42.3435783738088	SNX5	223666_at
ESPN	-1.15128551043372	8.50438167467851	-11.6125777183454	2.40387740757924e-23	6.67167498778655e-22	42.2814569022662	ESPN	223549_s_at
LOC340357	-1.99934405843971	5.45126330519829	-11.6106543875882	2.43427381879123e-23	6.74918463703906e-22	42.2689771526624	LOC340357	1562924_at
OSR1	-1.36428135446804	9.18414367528135	-11.6069169249621	2.49444282226203e-23	6.90900006621969e-22	42.2447268679942	OSR1	228399_at
LINC01792	1.95433069892619	5.01395492412633	11.6041003734595	2.54076552553417e-23	7.03373949916864e-22	42.2264524373729	LINC01792	1568812_at
WNK2	-1.7710919406521	5.85610337417477	-11.5973000985568	2.6561787148244e-23	7.33838156811643e-22	42.1823327664319	WNK2	1557536_at
MYLK	-1.49161953998833	10.5716378095987	-11.5959036699486	2.68051894502595e-23	7.39815110142827e-22	42.1732732060624	MYLK	202555_s_at
TMEM132C	-1.36507608055743	8.14962263714246	-11.5935530224193	2.72199562243479e-23	7.49748668295325e-22	42.1580232737219	TMEM132C	232313_at
SORBS2	-1.45780007470265	7.52078164052993	-11.5766236981559	3.04025459781701e-23	8.33212632258872e-22	42.0482039617311	SORBS2	237285_at
MROH1	1.2868002924623	7.8172143483293	11.576036843593	3.05192966692773e-23	8.35993259214799e-22	42.0443974090739	MROH1	230361_at
DOCK9	1.99528382279302	6.59248013709153	11.5684797951187	3.20633352211457e-23	8.77088141140218e-22	41.9953816315676	DOCK9	215237_at
RAB31	1.12324711250959	8.6417994475815	11.5630169225771	3.32278466380998e-23	9.06553151166719e-22	41.9599512032615	RAB31	217763_s_at
SLC30A9	1.3166115920951	7.85587366790763	11.562157672199	3.3414816864559e-23	9.10745320074658e-22	41.9543785599487	SLC30A9	229500_at
ITPRIPL2	-1.24489650959614	9.83126874169125	-11.5547095461238	3.50801646410896e-23	9.55183267804569e-22	41.9060759825936	ITPRIPL2	1568619_s_at
IKBKE	1.315122507983	7.95649712831946	11.5401893519828	3.85687877649518e-23	1.04341834292367e-21	41.811920155871	IKBKE	204549_at
NBEA	-1.17778010626749	7.42206998336422	-11.5166569192596	4.49732219798875e-23	1.20890408640627e-21	41.6593545862773	NBEA	226439_s_at
GSTA3	-1.86090644701526	8.93643035467904	-11.5090250150576	4.7270301800213e-23	1.2694026281565e-21	41.6098834272787	GSTA3	222102_at
MPPED2	-1.29533879153211	7.0726700904108	-11.5070320203757	4.78892140841162e-23	1.28413083867045e-21	41.5969651876389	MPPED2	205413_at
ELL2	1.33959639605938	7.47781593444099	11.4979434241578	5.08158061650098e-23	1.35927309299017e-21	41.5380579610911	ELL2	214446_at
MAPKAPK3	1.15665229061672	8.92211205991753	11.4968133535718	5.1191962732757e-23	1.36866531169364e-21	41.5307338687495	MAPKAPK3	202787_s_at
ZNF585A	-1.04686277449298	7.12880465569419	-11.4962873590405	5.13679928198279e-23	1.37270039463543e-21	41.5273248793917	ZNF585A	243790_at
SLC6A11	1.8735399899846	5.14444735777335	11.4922721199036	5.27318065824822e-23	1.4074541375725e-21	41.5013026002239	SLC6A11	1554724_at
SLAMF7	1.97470577964907	6.07769643789287	11.4921931904738	5.27589749377018e-23	1.4074541375725e-21	41.500791079301	SLAMF7	219159_s_at
GOSR2	-1.25703022607524	8.41491375193858	-11.4791878249791	5.74319077129697e-23	1.5287680400227e-21	41.4165126232807	GOSR2	243880_at
EHF	2.14594515665688	8.86874219545963	11.4596032335975	6.52599151413987e-23	1.72538000984331e-21	41.2896212550573	EHF	222932_at
YBX2	-1.21772672003103	7.61234295416517	-11.4580339671777	6.59314420351613e-23	1.74145004505915e-21	41.279454925516	YBX2	219704_at
ATP1A2	-1.54274440061115	5.68290680245142	-11.4541338332467	6.76304362471538e-23	1.78460140048896e-21	41.2541890708072	ATP1A2	203295_s_at
STRN	1.05070299585856	8.22092765865914	11.4359920004054	7.61263004711678e-23	1.99913807793521e-21	41.1366769108276	STRN	236388_at
SEMA7A	1.53704014580148	2.22222105030805	11.434895873145	7.66724868200815e-23	2.01251474646565e-21	41.129577599123	SEMA7A	210083_at
IL22	2.91534321463572	3.54641514428769	11.4284700977534	7.99539845988258e-23	2.09663506376058e-21	41.0879613865604	IL22	222974_at
DIXDC1	-1.36218608593386	8.01733721684297	-11.4246693448541	8.19605589846482e-23	2.14719384881919e-21	41.0633474114084	DIXDC1	214724_at
RNF144B	1.20862283437442	6.44894412081606	11.4233991227144	8.26423090293559e-23	2.16401735928162e-21	41.0551215872325	RNF144B	235549_at
TXNL4B	1.15658958241106	7.55125668746518	11.4225122226071	8.31216774224582e-23	2.17448694405402e-21	41.0493781857191	TXNL4B	222748_s_at
RTN4	-1.11750884436475	9.42132677071072	-11.4211356707038	8.38712060835518e-23	2.19304552492501e-21	41.040464003167	RTN4	1556049_at
HMMR	1.26772876942726	8.84003189092512	11.420414073188	8.42668058264458e-23	2.20233633296411e-21	41.0357911856191	HMMR	207165_at
ARHGEF26	-1.04738260989432	9.32765255419637	-11.4038627374936	9.38701491762372e-23	2.44281313955772e-21	40.928620910535	ARHGEF26	233903_s_at
AGFG2	-1.00610539699528	7.69692318496184	-11.3844490734677	1.06535351871115e-22	2.7592706601389e-21	40.8029428414298	AGFG2	222362_at
RNASE4	-1.67675403287453	8.29337350511937	-11.3819758533807	1.08266824129952e-22	2.80011686835744e-21	40.7869340008785	RNASE4	205158_at
NEDD4L	-1.13571262128802	9.58580367318648	-11.3818405705003	1.08362340358512e-22	2.80011686835744e-21	40.7860583451772	NEDD4L	212448_at
C15orf48	1.58675758789414	11.0266798313561	11.3690032227018	1.17819639334964e-22	3.03571573074418e-21	40.7029713571419	C15orf48	223484_at
SVIP	-1.18564193381121	6.80405716720463	-11.3651753777835	1.20795952249858e-22	3.10947207592326e-21	40.6781988654528	SVIP	230005_at
ERVMER34-1	1.48896583784115	6.19307920456614	11.3464453254785	1.36477532307687e-22	3.49995735409136e-21	40.557000567903	ERVMER34-1	219987_at
COL21A1	-1.05449677253126	9.82648807106995	-11.3452546940002	1.37540453998123e-22	3.52225963575989e-21	40.5492971488692	COL21A1	208096_s_at
ADH7	1.47330859419013	5.84845899637154	11.33796250412	1.44233183782497e-22	3.68674582669846e-21	40.5021188680175	ADH7	210505_at
TDO2	2.1007801764612	5.80605332620252	11.319013519225	1.63183924067418e-22	4.16336026522915e-21	40.37954397543	TDO2	205943_at
CATSPERB	1.68799885201306	5.78894821140194	11.3020643336941	1.82230831661014e-22	4.6148544331014e-21	40.269929070102	CATSPERB	220293_at
DESI1	1.03602439799108	8.03914101237174	11.2965105338786	1.88942643548595e-22	4.77597736293086e-21	40.234016128024	DESI1	212527_at
IFI44L	1.77644948265674	9.95344470755035	11.29049377204	1.96492696458399e-22	4.95308353105714e-21	40.195112284033	IFI44L	204439_at
SGSM1	-1.12360440854983	7.80581880565479	-11.2901117119317	1.96982163781199e-22	4.96313355057007e-21	40.1926420155533	SGSM1	230287_at
CRAT	-2.73116763577844	7.22161583015213	-11.2866225477869	2.01508917762107e-22	5.07251384836242e-21	40.1700828301111	CRAT	205843_x_at
CTSB	1.11314605917598	9.61656098044167	11.2847401015205	2.039941294925e-22	5.13034913983554e-21	40.1579122835361	CTSB	213274_s_at
GUCA1B	-1.13773023588277	7.57375247848572	-11.281788556565	2.07952505015131e-22	5.22509338773084e-21	40.1388302873266	GUCA1B	235528_at
ZNF493	-1.43142192386742	8.10177361962156	-11.2793754189586	2.11245712540921e-22	5.30053204826748e-21	40.1232296645116	ZNF493	1558486_at
LEPR	-1.37273479541607	6.40401084596711	-11.278679087204	2.12205638361501e-22	5.31973556965385e-21	40.1187280572585	LEPR	1556919_at
RNGTT	1.01847425396752	6.15893488300661	11.2609150201308	2.38222585314694e-22	5.94197985952597e-21	40.0039012192118	RNGTT	204207_s_at
RNASE7	2.67911224135127	8.81541719264411	11.260235847177	2.39278135410467e-22	5.96286784574624e-21	39.9995115600268	RNASE7	234699_at
KIF15	1.10603851801686	6.63092549880315	11.2550584938982	2.47479567760351e-22	6.15882811438197e-21	39.96605031707	KIF15	219306_at
TLN2	-1.06422243475254	7.86174043653821	-11.2463938757189	2.61837682037638e-22	6.49545157232662e-21	39.9100558138097	TLN2	212701_at
ACOT11	2.15327553019215	5.8507519049171	11.2442196900848	2.65569168903995e-22	6.58347802002673e-21	39.8960062615604	ACOT11	214763_at
IL34	-1.74707795875625	6.69936938282457	-11.2422330365138	2.6902519087793e-22	6.66166318444331e-21	39.8831688810872	IL34	237046_x_at
MIR31HG	1.9021264787203	4.83900612686156	11.235966259713	2.8022390215365e-22	6.91391780245975e-21	39.842676300996	MIR31HG	1554097_a_at
MMP12	2.97557420078697	7.31766182117517	11.2352867760939	2.81465758487101e-22	6.9414255053145e-21	39.8382860355849	MMP12	204580_at
ECRG4	-1.2722857772643	9.65755252991509	-11.2309146342166	2.89588940092437e-22	7.13210599079009e-21	39.8100377654189	ECRG4	223623_at
ATP6V1B1	-1.5399562925948	6.83341776828944	-11.2272823227318	2.96515224321438e-22	7.29611606200479e-21	39.7865707319613	ATP6V1B1	205473_at
COX7A1	-1.01089515181657	9.10287907429332	-11.2230533353543	3.04787871639582e-22	7.49293025265025e-21	39.7592501884758	COX7A1	204570_at
FRMD4A	-1.37273612099033	6.24415896288243	-11.2211160439097	3.086541100381e-22	7.58116058685225e-21	39.7467351991802	FRMD4A	1560031_at
EREG	1.55253194677749	10.7725791932394	11.2192602796731	3.12403541404532e-22	7.6698085434633e-21	39.7347471756894	EREG	205767_at
NCAM1	-1.50576973723082	6.27032187281721	-11.209507764403	3.32867932595923e-22	8.15027058427321e-21	39.6717518305327	NCAM1	229799_s_at
ACP5	1.10857304389867	7.67635330353434	11.1973053524938	3.60367490422599e-22	8.78817686835664e-21	39.5929430121305	ACP5	204638_at
CST7	1.38953790392867	8.19723417017772	11.1881794020982	3.82405744776124e-22	9.30486608617472e-21	39.5340117275133	CST7	210140_at
ADH1B	-1.50700563117917	10.1182418654797	-11.1823604849656	3.97155014317369e-22	9.62946803006746e-21	39.4964395179133	ADH1B	209612_s_at
SDC2	-1.06301749632804	8.47218524679259	-11.1715976211899	4.25948240335941e-22	1.0295632201754e-20	39.4269524235948	SDC2	212154_at
TNNI2	-2.49293598467597	6.83068156296207	-11.1703516889042	4.29413170996249e-22	1.03702142774823e-20	39.4189090978255	TNNI2	206393_at
USP2	1.22608535918083	10.0171803369124	11.1687222548365	4.33987105255891e-22	1.04714232038243e-20	39.4083902158138	USP2	229337_at
COL28A1	-1.27218294099068	9.02932470224679	-11.1610460358656	4.56197533303006e-22	1.09830912079885e-20	39.3588391719434	COL28A1	239921_at
TGFBR3	-1.09752406035168	8.7272491446406	-11.1592424741219	4.61578451917008e-22	1.11016145014568e-20	39.3471976825176	TGFBR3	204731_at
ARHGAP20	-1.17922195527883	7.70030660290044	-11.1591920827581	4.61729700526981e-22	1.11016145014568e-20	39.3468724243783	ARHGAP20	228368_at
PRB1	-2.0775678715428	5.6820659113703	-11.1576064621926	4.66514256955478e-22	1.12067956937789e-20	39.3366379274715	PRB1	207752_x_at
FAM189A2	-1.18440873381427	9.27141010821166	-11.1393418358253	5.25327168305711e-22	1.25369982222238e-20	39.218763626852	FAM189A2	213900_at
PCP4L1	1.74942188940511	9.74867319743898	11.12964631806	5.59496649869134e-22	1.33059936196585e-20	39.1562037564968	PCP4L1	241382_at
LDB3	-1.41202021244759	7.57892293543723	-11.1191507285918	5.98990085882408e-22	1.41712604697623e-20	39.0884909439725	LDB3	213371_at
SHB	1.21798079052511	6.14040470845937	11.109951214394	6.35887800365738e-22	1.50052505330154e-20	39.029147983988	SHB	230459_s_at
GPLD1	1.36567787167402	7.37959137412165	11.0918849738826	7.15078951778723e-22	1.67798032997861e-20	38.9126311289405	GPLD1	206265_s_at
EXO1	1.37181411074338	6.99840836258022	11.0694719572638	8.27132138626237e-22	1.92440211401658e-20	38.768121696025	EXO1	204603_at
NPY1R	-1.31877340267306	10.7445607192417	-11.0597048320781	8.8129095879036e-22	2.04345136437078e-20	38.7051620742043	NPY1R	205440_s_at
RUNX1T1	-1.37342811996179	8.32121732546148	-11.0580963473249	8.90543379335507e-22	2.06315505360885e-20	38.6947945153355	RUNX1T1	205529_s_at
C16orf72	1.35577477124217	6.05577501373797	11.055885990828	9.03416254954621e-22	2.09209164505057e-20	38.6805479611436	C16orf72	228371_s_at
MAP7	1.1707201561057	7.54930913955695	11.0546492095153	9.10699980848547e-22	2.10628263337116e-20	38.6725766541661	MAP7	202889_x_at
PPP1R1B	-1.84781496880631	8.60659057345127	-11.0509020726013	9.33127521865709e-22	2.15724089885867e-20	38.6484264719468	PPP1R1B	225165_at
FAM149A	-1.12352963266463	6.4535820502018	-11.0494223631764	9.42134995319449e-22	2.17714416183816e-20	38.6388901538505	FAM149A	222291_at
CYP27B1	1.63091096274945	6.96561641799548	11.0415642755009	9.91443835816695e-22	2.28240807255907e-20	38.5882504111762	CYP27B1	205676_at
EPHA1	1.31723312337278	6.09977532587316	11.0387039777317	1.01002427065808e-21	2.32224882246553e-20	38.5698192913433	EPHA1	241482_at
NAPG	1.11233777508782	7.85232023254888	11.0352923788839	1.03264086265095e-21	2.3682734549262e-20	38.5478367248976	NAPG	210048_at
CDC6	1.5008835904788	6.17948739297182	11.0298546659424	1.06973844966944e-21	2.45169387339676e-20	38.5128012210711	CDC6	203967_at
RIMS3	1.58330848249685	5.72873660467009	11.0258824165658	1.09767608790678e-21	2.51005604794241e-20	38.4872095661039	RIMS3	210991_s_at
KLHL24	-1.01039555138404	9.08544370091418	-11.0181533305739	1.15413989147856e-21	2.63586460177904e-20	38.4374184013263	KLHL24	221986_s_at
SBSPON	-1.20019864360887	6.06708280057154	-11.0121835066728	1.19972763532733e-21	2.73426879789587e-20	38.3989644171644	SBSPON	214725_at
AAMDC	-1.09966952216726	5.69138375127506	-11.0121143230926	1.20026634379197e-21	2.73435676445109e-20	38.3985187986169	AAMDC	220268_at
C7	-1.59896426286742	9.68980933614173	-11.0072712227576	1.23858397193793e-21	2.81812645300485e-20	38.3673250393825	C7	202992_at
EPCAM	-1.2760046591846	9.4323161438682	-10.9997955121517	1.30014008421464e-21	2.94836827475884e-20	38.3191794441792	EPCAM	201839_s_at
PDE4DIP	-1.26164047637702	6.16701243613076	-10.9929220513322	1.35942702474541e-21	3.07516229118558e-20	38.274917288557	PDE4DIP	209700_x_at
HMOX1	1.43940184257171	9.5975029289108	10.9869890624227	1.41276651206096e-21	3.19317937358136e-20	38.2367150749217	HMOX1	203665_at
F11R	1.12389694781644	10.0308323724916	10.9763679155404	1.51352261000123e-21	3.40963529879757e-20	38.1683346630953	F11R	224097_s_at
USP18	1.30944844477008	8.13202843327636	10.9662547407448	1.61611524396892e-21	3.62730299523812e-20	38.1032349726988	USP18	219211_at
GATA6	-1.16081679363127	7.58546487880368	-10.9650360289148	1.6289378276833e-21	3.65308349994193e-20	38.0953906650985	GATA6	210002_at
ACSS3	-1.31147429730756	7.78744714790126	-10.9561391200356	1.7256729617828e-21	3.8605224707641e-20	38.0381296781906	ACSS3	229222_at
CALML3	1.26786186179141	12.0088177835139	10.9553672584624	1.73433077454465e-21	3.8783040939971e-20	38.0331623068358	CALML3	210020_x_at
NFE2L3	1.41446664077075	8.93670554456758	10.9447775032449	1.85758414600762e-21	4.13700257364426e-20	37.9650171795921	NFE2L3	236471_at
SLC6A16	-1.17647124486672	8.05455781047482	-10.9433521334493	1.8748279691638e-21	4.17030997616074e-20	37.9558457760642	SLC6A16	1569940_at
C11orf80	-1.31406956884748	7.79813181474265	-10.9355662474343	1.97187789284202e-21	4.38202043806935e-20	37.9057518565322	C11orf80	238593_at
PLK1	1.08150215125853	6.83296638814127	10.933367307953	2.00018402953718e-21	4.43831419703512e-20	37.8916051200167	PLK1	202240_at
PPARGC1B	1.01418698342973	6.35689776714192	10.931930858369	2.01889346708864e-21	4.47619628195748e-20	37.8823640773933	PPARGC1B	1553639_a_at
SLC26A4	1.83035701098658	6.51512543501905	10.9138235798883	2.2702624656271e-21	5.00712385268905e-20	37.7658933473793	SLC26A4	206529_x_at
CSPG4	-1.3299543206185	7.67264513747635	-10.9031122738183	2.43341650256077e-21	5.34755013173271e-20	37.6970111990043	CSPG4	204736_s_at
CMBL	-1.04441606346845	8.45646035826836	-10.9012715203695	2.4626099645914e-21	5.409529924228e-20	37.6851748890121	CMBL	227522_at
SMIM13	1.07588726368347	7.26516654511156	10.8948941447059	2.56648098390033e-21	5.62639726522656e-20	37.6441701465579	SMIM13	1564651_at
ALDH1L1	-1.29173508595413	6.55059845503585	-10.8909810647008	2.6323670770984e-21	5.766212737995e-20	37.6190122173161	ALDH1L1	205208_at
MB	-1.37545870989652	7.09005600938964	-10.8889262270312	2.66763818309789e-21	5.83879574302952e-20	37.6058019137792	MB	204179_at
SERPINB8	1.18827562397924	9.58611043863324	10.8806312140971	2.81487975984032e-21	6.15368056254577e-20	37.5524787363139	SERPINB8	206034_at
MYOT	-1.13833565086954	6.94881378030952	-10.8798190503014	2.82972489103945e-21	6.18366140757722e-20	37.547258255028	MYOT	219728_at
LONRF2	-1.1537191152658	7.57011614966633	-10.8739729235893	2.93891306448445e-21	6.40945639412395e-20	37.5096821595542	LONRF2	225996_at
NCAPH	1.2341497323498	6.39104385737229	10.8654499791144	3.10567015818531e-21	6.75159108941478e-20	37.4549071785044	NCAPH	212949_at
CDH2	-1.19600506335257	6.54188827732877	-10.8640640219693	3.13366583318756e-21	6.80974481039466e-20	37.4460006758407	CDH2	203440_at
MYO9A	-1.07501589090585	8.10533700514629	-10.8461802559748	3.51831677994846e-21	7.6063254228423e-20	37.331093382489	MYO9A	242512_at
MAP1B	-1.59145344111447	7.20077639687224	-10.8447297300285	3.5515068122522e-21	7.66898242337635e-20	37.3217749080877	MAP1B	214577_at
CH25H	1.22498064624848	7.97648089802446	10.8326378919373	3.84062237217312e-21	8.26391295547286e-20	37.2441032105687	CH25H	206932_at
NUF2	1.04882178403997	7.47003405950527	10.8256193492538	4.01908414097325e-21	8.617389231675e-20	37.1990269153159	NUF2	223381_at
XKRX	1.48916529711916	9.45741685151572	10.8254099173967	4.02453463905977e-21	8.62569311605617e-20	37.1976819293922	XKRX	230349_at
CELF4	-1.10613183466386	6.92222752292713	-10.8227672428579	4.09394755267795e-21	8.76415749579746e-20	37.1807108959853	CELF4	243666_at
CNTNAP3	-1.47188819897129	6.26888681705428	-10.8174054352002	4.2384728637685e-21	9.05582273648076e-20	37.1462801336246	CNTNAP3	233202_at
ACE2	1.7741113811938	5.90441906120208	10.816386226859	4.26651547205988e-21	9.10861903298999e-20	37.1397356549207	ACE2	222257_s_at
ANAPC5	-1.01152527795584	8.06107943723958	-10.8035387811512	4.63628338149992e-21	9.85954079671366e-20	37.0572500778986	ANAPC5	235926_at
LINC00592	1.12307453920237	8.80156801802929	10.8003420088427	4.73315361574247e-21	1.0053814061411e-19	37.0367283520659	LINC00592	1558195_at
MUC16	-3.1131593654239	3.3965829019207	-10.7929595550997	4.96464535147894e-21	1.05087876342281e-19	36.9893408519692	MUC16	220196_at
HMGB3	1.06716789863637	7.97681032632693	10.7864283294976	5.17884230770366e-21	1.09410047594164e-19	36.9474223130093	HMGB3	225601_at
PLA2G2F	2.38807509526735	5.37928187702522	10.7848814274728	5.23090988451014e-21	1.10424709627642e-19	36.9374947145208	PLA2G2F	221416_at
SAMD9L	1.08725455707298	8.69985945085555	10.7823995335837	5.31554176847301e-21	1.1216798386386e-19	36.9215671421884	SAMD9L	226603_at
TMPRSS2	-1.83685962815909	6.78638559042004	-10.7629593692799	6.02746632770785e-21	1.26507378682314e-19	36.7968333261421	TMPRSS2	226553_at
ANGPTL4	2.16129985507617	7.80179451894336	10.7592040862483	6.17557651720948e-21	1.29417265649072e-19	36.7727431679833	ANGPTL4	221009_s_at
C9orf152	-1.56630444367252	6.65213379376713	-10.7570802539177	6.26094291017226e-21	1.31105727159582e-19	36.7591194711942	C9orf152	229964_at
ENTPD1-AS1	-1.24336258590555	6.02144941997702	-10.7554202284485	6.32848552582348e-21	1.32367997752257e-19	36.7484712966399	ENTPD1-AS1	232502_at
MYO1H	1.19717782871249	5.83684319202999	10.7433597340113	6.84151663052985e-21	1.42553323846883e-19	36.671118966532	MYO1H	1553452_at
PNPLA7	-1.47517411089445	7.21950179348296	-10.7383991737667	7.06438299309953e-21	1.46693938529327e-19	36.6393082008455	PNPLA7	228383_at
CLMP	-1.29028245798617	7.2035502612834	-10.7365114013359	7.1510857357336e-21	1.4838163666081e-19	36.6272031440898	CLMP	228082_at
SLITRK4	-1.35044141170036	7.26108497810918	-10.7328910604107	7.32034355712401e-21	1.51663427050305e-19	36.6039893812639	SLITRK4	232636_at
NRG3	-1.4966730612768	6.00094459699906	-10.7195967743432	7.97687799585957e-21	1.64455431532286e-19	36.5187586895339	NRG3	229233_at
SESTD1	-1.01280382195126	8.93372088355589	-10.7140256273356	8.26917492715382e-21	1.70096741588463e-19	36.4830476317367	SESTD1	228088_at
CXCL9	1.93855563162413	8.66911816284867	10.7067456728131	8.66728510003818e-21	1.77817565795342e-19	36.4363884777724	CXCL9	203915_at
IL4I1	1.50337702224625	6.80143253862211	10.7063486716191	8.68953693399312e-21	1.78207213753216e-19	36.4338441672105	IL4I1	230966_at
PGM5-AS1	-1.14502809538083	6.90516085112982	-10.7013237767818	8.97615513044988e-21	1.83671886885235e-19	36.401642072135	PGM5-AS1	230595_at
MCOLN3	-1.1529101979242	8.38591979304027	-10.6960355376617	9.28798275041494e-21	1.89555974945478e-19	36.3677554788188	MCOLN3	1557292_a_at
SCOC-AS1	-1.1629255514623	6.7732644900972	-10.6950418085011	9.34777392339601e-21	1.90705051963312e-19	36.3613881064999	SCOC-AS1	1556736_at
LAMC2	-1.39264186601419	6.11193036280821	-10.6876989977148	9.8016417378733e-21	1.99740872910258e-19	36.3143422045236	LAMC2	207517_at
C1QTNF3	-1.44480519862533	6.06538397700992	-10.6780353076558	1.04326279210217e-20	2.11809852054163e-19	36.2524358227753	C1QTNF3	1561263_at
LOC105375839	1.22047065750364	6.42193198695423	10.6728371592707	1.0788631370015e-20	2.18550729957604e-19	36.2191405729532	LOC105375839	1560638_a_at
GPD1	-2.28706469733982	7.19135801732527	-10.6695875288687	1.1017315876372e-20	2.22876777213301e-19	36.1983276045537	GPD1	213706_at
SGMS2	1.13683753887308	8.84850939982469	10.669571021703	1.10184897815739e-20	2.22876777213301e-19	36.1982218839643	SGMS2	242963_at
SPRR1B	1.08610586012133	13.0249459084943	10.6551929290731	1.20898522707511e-20	2.43287697056797e-19	36.1061491799545	SPRR1B	205064_at
CD3D	1.10723195974846	8.65354969215739	10.6541484506032	1.21716111473372e-20	2.44752791276448e-19	36.0994616246299	CD3D	213539_at
HSPB7	-1.32740793575366	6.5369875420081	-10.6528311515401	1.22755123886469e-20	2.46570036682319e-19	36.0910274459556	HSPB7	218934_s_at
ROPN1	-1.38643143883285	7.94725469987883	-10.6505747613965	1.24555432420385e-20	2.50094317575635e-19	36.0765810920817	ROPN1	231535_x_at
STRIP2	1.6863315544326	5.21015046003751	10.6488036190533	1.25987002581111e-20	2.52597703194802e-19	36.0652419206211	STRIP2	1555292_at
PGAM5	1.02071864192732	6.89075602393401	10.6420428244179	1.31604076465547e-20	2.63376752589817e-19	36.0219615254984	PGAM5	1555943_at
KCNJ15	2.11220160852826	6.39208095346001	10.6403275649935	1.33068452608276e-20	2.66112569362016e-19	36.0109818611551	KCNJ15	230585_at
RERGL	-1.33588764436049	8.70868066928231	-10.6358687156825	1.36951600026083e-20	2.73478039862165e-19	35.9824416582343	RERGL	220276_at
LOC101929897	1.78008200731918	4.59608852219634	10.6311721146172	1.41164063631706e-20	2.81376054650512e-19	35.9523822238244	LOC101929897	231378_at
YOD1	1.66807822611035	6.81235036120733	10.6308575690322	1.41450758275311e-20	2.8184475979237e-19	35.9503691469097	YOD1	215150_at
ANKRD36C	-1.064778950967	7.21807402290551	-10.6160075552019	1.5566776356127e-20	3.09046295305462e-19	35.8553432878815	ANKRD36C	1555898_at
LDB2	-1.02033262148469	7.91392592734688	-10.6110991236016	1.60673523203789e-20	3.18406121100659e-19	35.8239398763214	LDB2	242360_at
IL18RAP	1.17212887269876	6.65423785282602	10.6097683127468	1.62058169708322e-20	3.2091743675489e-19	35.8154260499213	IL18RAP	207072_at
PLAAT5	-1.19856543408153	7.50685679273328	-10.5976987529973	1.75172036055045e-20	3.45509778907271e-19	35.7382211877915	PLAAT5	231050_at
ENPP5	-1.9184688166222	4.94942045541329	-10.597106613315	1.75841968488404e-20	3.46331398670874e-19	35.7344339282747	ENPP5	237054_at
TBX18	-1.23385700659952	6.54212464123808	-10.5970365517255	1.75921403313957e-20	3.46363079805207e-19	35.7339858249749	TBX18	242107_x_at
FILIP1	-1.29609035643704	7.11297936005021	-10.5946509417802	1.78647633414152e-20	3.51477486754904e-19	35.7187281831266	FILIP1	1556325_at
DLC1	-1.32524093312	7.30203190964506	-10.5870138291172	1.8766171258606e-20	3.68284426979282e-19	35.6698881933068	DLC1	220512_at
HCAR3	1.10711173245691	10.0147214909437	10.5689525350793	2.1082523035533e-20	4.1138006672654e-19	35.5544131875787	HCAR3	205220_at
GLT1D1	1.30836356176016	6.78246510072417	10.5639396249431	2.17745376887316e-20	4.2427756526422e-19	35.5223702574913	GLT1D1	229770_at
FA2H	-1.74565249824874	8.12225568827723	-10.5618992541453	2.20626477311131e-20	4.28821636935162e-19	35.5093289339137	FA2H	219429_at
KLF9	-1.13338295819675	9.2619000093562	-10.5590022529034	2.24782601337419e-20	4.36434258811199e-19	35.4908132224943	KLF9	203542_s_at
KRT37	1.92217158564453	5.47096506261469	10.5543295231305	2.31651375008318e-20	4.49132586119851e-19	35.4609504333596	KRT37	207649_at
SLC16A1	1.0370588112247	10.1196923178362	10.552418880901	2.34519886657561e-20	4.54065596704484e-19	35.4487405594773	SLC16A1	202236_s_at
SERPINB9	1.08407353897299	7.66030927872228	10.5480519381112	2.41209813988453e-20	4.66671853496768e-19	35.4208355190571	SERPINB9	242814_at
KLK7	1.13094405407866	11.8618321671111	10.5464415730286	2.43724546889128e-20	4.70704330666304e-19	35.4105457865387	KLK7	205778_at
AGTR1	-1.3434650878958	10.3542368455552	-10.5400435996341	2.53976486055959e-20	4.89294023083494e-19	35.3696679364756	AGTR1	205357_s_at
FHL1	-1.16127720274774	7.42497302275855	-10.5264507717505	2.77206710637291e-20	5.3273381033722e-19	35.2828379118164	FHL1	210298_x_at
HOTS	-1.54250686117908	10.4936418239362	-10.5195622201455	2.8977628776524e-20	5.55328374818243e-19	35.2388432491752	HOTS	224348_s_at
ABCA9	-1.13654146352528	9.36388720947652	-10.5187001227629	2.9138885306757e-20	5.5783212680215e-19	35.2333377720505	ABCA9	239185_at
TMEM139	-1.36622272723918	7.14925267946839	-10.5078968734483	3.12371450058025e-20	5.96955925617704e-19	35.164354698456	TMEM139	227753_at
OSMR	1.02056129414163	5.69344510956488	10.501122073198	3.262915759091e-20	6.22252944291246e-19	35.1211024888417	OSMR	205729_at
PDK3	-1.61178521739827	7.37719233574538	-10.4867598672402	3.57880494340606e-20	6.80595340106874e-19	35.0294296578474	PDK3	230085_at
LIPG	2.17141353231463	7.82311459982183	10.4836521295153	3.65107296862078e-20	6.931333838866e-19	35.0095967119335	LIPG	219181_at
SYNE1	-1.17019697024081	8.14304429685938	-10.4752099896915	3.85481736749568e-20	7.29280759750264e-19	34.955727016522	SYNE1	232027_at
MLKL	1.18085201374715	9.83652655894058	10.4602302123041	4.24463903965231e-20	7.99433825328935e-19	34.8601631615122	MLKL	238025_at
RBMS3	-1.17957759327994	8.02686071168545	-10.4566998842423	4.34209029275782e-20	8.16943519465017e-19	34.8376456164152	RBMS3	241789_at
PARPBP	1.09610704400345	7.38623478288951	10.4545027231481	4.40386363921575e-20	8.27426956955743e-19	34.8236322553686	PARPBP	227928_at
S100A1	-1.77341175296709	7.21984105262771	-10.449257547582	4.55489770148148e-20	8.54629484655113e-19	34.7901814053553	S100A1	205334_at
SLC35F1	-1.09113681391999	8.178872638289	-10.449082707523	4.56002016596365e-20	8.55297092878431e-19	34.7890664337652	SLC35F1	228060_at
ADAMTS9-AS2	-2.1165542302589	3.80728903570491	-10.4343063121154	5.01435379582883e-20	9.36657990389277e-19	34.6948505393011	ADAMTS9-AS2	1559296_at
LOC102724449	-1.39386787610892	5.19504834997317	-10.402769651676	6.14058114333084e-20	1.13731800139436e-18	34.4938664974889	LOC102724449	1562718_at
ENTPD7	1.48693667548734	6.18649180636419	10.3986542035024	6.30504915764798e-20	1.16580508182078e-18	34.4676484657882	ENTPD7	220153_at
ECT2	1.12763158253949	9.46241790229213	10.3939268482607	6.49939722121419e-20	1.19971148909482e-18	34.4375350169944	ECT2	219787_s_at
PKP2	-1.11703743434094	7.12249062254835	-10.3891956377513	6.69988260023123e-20	1.2350508468228e-18	34.4074000371606	PKP2	207717_s_at
DDIT4L	-1.1113028037957	7.6352603743643	-10.3787487054116	7.16467578141739e-20	1.3167349524336e-18	34.3408700907871	DDIT4L	228057_at
CRACR2A	-1.15851236724209	8.1957921088243	-10.3762855899147	7.2788638790114e-20	1.33637301069492e-18	34.3251862205339	CRACR2A	228752_at
ST7L	-1.02255226209144	8.68030961425631	-10.3592382171472	8.12047739381044e-20	1.48441023572914e-18	34.2166599455507	ST7L	219964_at
ATP2B2	-1.18299065862475	5.94868626350511	-10.3539359746515	8.40151728272835e-20	1.53182221072111e-18	34.182913168023	ATP2B2	204685_s_at
RPRML	-1.22880374547959	7.84168504225536	-10.3537695821439	8.41049192197138e-20	1.53281215277928e-18	34.1818542050656	RPRML	1554655_a_at
SPACA4	1.05325858132263	6.56994709000026	10.3455977415948	8.86321510196386e-20	1.61048948388127e-18	34.1298513031037	SPACA4	231054_at
TMEM47	-1.35865758741021	8.17274902114833	-10.3378295247482	9.31607563047362e-20	1.68772841317477e-18	34.0804255052695	TMEM47	209655_s_at
POU3F3	-1.28772434706114	7.34993356198226	-10.3312139661711	9.71987717752644e-20	1.75855157075201e-18	34.0383401868711	POU3F3	228780_at
SOCS3	1.22271673702902	10.1421888804005	10.3290579432648	9.85520994792974e-20	1.78244658915997e-18	34.0246258209941	SOCS3	227697_at
ZNF254	-1.38422325064792	8.7453908787158	-10.3247597135218	1.01306382990233e-19	1.82984026758871e-18	33.9972869101864	ZNF254	1559449_a_at
PDK4	-1.44548494215144	6.1601553661093	-10.3242959234165	1.01608125742148e-19	1.83468437085598e-18	33.9943371254295	PDK4	1562321_at
EPB41L4A-DT	1.07795780104844	6.9317623487502	10.3168565614195	1.06572456005743e-19	1.91798848983345e-18	33.9470256238536	EPB41L4A-DT	220364_at
FZD1	-1.00822902878978	7.88607991834807	-10.3079366298674	1.12844465864311e-19	2.02353924930509e-18	33.8903085158029	FZD1	236035_at
UST	-1.0273020953185	8.82930033311361	-10.3044110407905	1.15423729858462e-19	2.0677563663209e-18	33.8678942590873	UST	205139_s_at
E2F7	1.09127527723124	8.10824583424698	10.3013436769635	1.17715515524825e-19	2.10743150337912e-18	33.8483946401722	E2F7	228033_at
IL23A	1.24602046000511	5.77023714897404	10.2957650244084	1.22000489008588e-19	2.18271490070175e-18	33.8129338559442	IL23A	220054_at
SSPN	-1.15520021560297	6.78084995893971	-10.2901486587572	1.26471471716614e-19	2.25606124505901e-18	33.7772378084371	SSPN	204964_s_at
ANKFN1	-2.88300326642335	4.61117581239503	-10.2872411933056	1.28849774691646e-19	2.29773693126736e-18	33.7587605342182	ANKFN1	1553211_at
TRAPPC6A	-1.1007831193473	7.08107437992918	-10.2846871954017	1.3097568930202e-19	2.33455284862112e-18	33.7425305800579	TRAPPC6A	204985_s_at
GXYLT2	-1.39814173620899	9.05304734690261	-10.2846585963692	1.30999691624501e-19	2.33455284862112e-18	33.7423488463383	GXYLT2	235371_at
TG	-1.35046000934495	7.015250379465	-10.2828545588806	1.32522661237362e-19	2.35938668288922e-18	33.7308852523306	TG	203673_at
MROH6	1.06900568541186	9.3182952698903	10.2802587583223	1.34745053466716e-19	2.39661216600282e-18	33.7143912864335	MROH6	227672_at
GPR183	1.03188687743518	8.61004630090728	10.2711862000458	1.42808365046644e-19	2.53261348002766e-18	33.6567509538932	GPR183	205419_at
FNDC5	-1.44886713835799	5.82279855324126	-10.2688044111075	1.4500374915732e-19	2.56904730563074e-18	33.6416207827652	FNDC5	226096_at
GBP1P1	1.89442323840923	4.47031554638861	10.2569855995521	1.56405296473324e-19	2.75942548715038e-18	33.5665545706635	GBP1P1	1570541_s_at
HSPB2	-1.27671923682655	6.68904268895048	-10.2558698105682	1.57526790553454e-19	2.77831524951938e-18	33.559468769591	HSPB2	205824_at
DDIAS	1.72024643576191	6.67752855990008	10.2552197234365	1.58183892990398e-19	2.78900494977427e-18	33.5553404840811	DDIAS	228281_at
ELFN2	-1.41878545970996	5.34072737264523	-10.2499319546753	1.63631209972789e-19	2.87947743973681e-18	33.5217635359434	ELFN2	1559072_a_at
GSTM5	-1.14366013583944	8.46247602822382	-10.2478524051221	1.65824371848228e-19	2.91713241016792e-18	33.5085596573141	GSTM5	205752_s_at
CA6	-1.54382296362893	10.2871483549412	-10.2465715646022	1.67189742488938e-19	2.9392601834671e-18	33.5004274090331	CA6	206873_at
SQLE	1.50260476194319	7.04805208954027	10.245127889186	1.68742130444674e-19	2.96464523845197e-18	33.4912615832388	SQLE	213562_s_at
LOC400499	-1.00985835167839	6.20721788313765	-10.2401825177434	1.74169604207997e-19	3.05901802443695e-18	33.4598659549797	LOC400499	244889_at
ME1	1.04065823764092	10.5151148351417	10.2354883546502	1.79482227724164e-19	3.14727094317468e-18	33.4300684153684	ME1	204059_s_at
ERLIN1	1.03935349378345	6.41410698418672	10.234499948018	1.8062127705795e-19	3.16318652246746e-18	33.4237946320054	ERLIN1	202444_s_at
SMG1P5	-1.00132885871549	9.48113593924694	-10.2302381869978	1.85615646039409e-19	3.24545425238397e-18	33.3967452895512	SMG1P5	238449_at
SIRPG	1.80952798929748	6.40356336226583	10.22757949906	1.8880083818748e-19	3.29903669795478e-18	33.379871977397	SIRPG	220485_s_at
PRKAG2	-1.47268015085233	6.16122663772977	-10.2238044587255	1.93417256994413e-19	3.3764650466697e-18	33.3559155358787	PRKAG2	215231_at
VSIG10L2	-1.42521379683167	7.97259708966658	-10.2223415642471	1.95236292779876e-19	3.40528558685222e-18	33.3466325559367	VSIG10L2	1564786_at
ROR1	-1.11708171596082	6.22568236158733	-10.2153065335869	2.0422497369052e-19	3.55265683631219e-18	33.3019952833474	ROR1	211057_at
DOK4	1.48252176386725	5.83694639350995	10.208890901382	2.12781272487227e-19	3.69444778445194e-18	33.2612944524528	DOK4	209690_s_at
CYP2C18	1.59981917519665	8.29089003686544	10.2070898726542	2.15246823346186e-19	3.73488418484694e-18	33.2498698022517	CYP2C18	208126_s_at
ABCA3	-1.00211812874772	7.45560151289886	-10.2007379046608	2.24171946224473e-19	3.87989906926972e-18	33.2095805458068	ABCA3	204343_at
ST6GALNAC5	-1.33091187399063	5.12243186769444	-10.1845710980222	2.48586949700353e-19	4.28483337795296e-18	33.1070647903198	ST6GALNAC5	220979_s_at
SNTB1	-1.61789872082963	5.12289094890615	-10.1841690241605	2.49226791124031e-19	4.29450829016905e-18	33.1045156861089	SNTB1	214708_at
CPD	-1.24820665716662	7.22556089003388	-10.1820012469063	2.52704872982565e-19	4.35032711911894e-18	33.0907726325252	CPD	229600_s_at
SDR9C7	1.93675059525915	7.3743436301107	10.1665152495191	2.78998880410427e-19	4.78340037204142e-18	32.9926165835225	SDR9C7	1553077_at
ZNF562	-1.12834011306887	5.95753284946713	-10.1631283195197	2.85103492054911e-19	4.87735714271034e-18	32.9711537621126	ZNF562	241089_at
TXNRD1	2.30726554186899	3.90066245018963	10.1616571325189	2.8779645699481e-19	4.92188654557123e-18	32.9618314563557	TXNRD1	1561080_at
C7orf57	2.08131981978576	4.64399717930754	10.1572911830152	2.95938341710147e-19	5.05007142103692e-18	32.9341681594884	C7orf57	1557636_a_at
CDT1	1.28766285242354	8.08773484859852	10.1559206709003	2.98541184097955e-19	5.09078464990218e-18	32.9254849883761	CDT1	228868_x_at
FMO5	-1.33370517691657	6.57901129010988	-10.1429377999298	3.24357855437593e-19	5.5092468922182e-18	32.8432433857861	FMO5	215300_s_at
ARHGEF28	-1.28555631067496	6.01208504695429	-10.140299197756	3.29870719337693e-19	5.59592974861569e-18	32.8265319693581	ARHGEF28	1559706_at
CPLX3	1.48587301810966	6.65905292786235	10.1386052454709	3.33459023390739e-19	5.6515412597299e-18	32.8158039917442	CPLX3	222927_s_at
LRRC8C	-1.08770730628421	6.02285341124872	-10.1378464162795	3.35079042288681e-19	5.67723787949601e-18	32.8109983888996	LRRC8C	1570007_at
STK40	1.49904711400737	5.17398781545298	10.1316254051705	3.48659368759482e-19	5.89636590996742e-18	32.7716045560652	STK40	225015_s_at
SRGAP1	-1.30470875181408	6.37300331627083	-10.1291016113724	3.54323882985233e-19	5.98475696701193e-18	32.7556246132118	SRGAP1	1554473_at
LIFR	-1.43122943352298	8.01999543985302	-10.1187832076526	3.78452739985192e-19	6.36673955652012e-18	32.6903015943206	LIFR	225571_at
WFDC10B	-1.52228371097334	5.16851663532437	-10.1165961064712	3.8377374256158e-19	6.45426926316653e-18	32.6764577534952	WFDC10B	1552999_a_at
CCDC7	-1.07875260195472	7.44489509748588	-10.1111043704318	3.97465482155845e-19	6.6742706501446e-18	32.6416995974042	CCDC7	1553214_a_at
CD2	1.11011260793252	7.76878754140492	10.097041380722	4.34786447341612e-19	7.26304583208147e-18	32.5527137656522	CD2	205831_at
SCGB2B2	-2.68407229696039	5.23208052015645	-10.0946186475331	4.41559770655473e-19	7.36494217833679e-18	32.5373866329853	SCGB2B2	237748_at
CRACR2B	-1.24131421849089	7.93320815543061	-10.0773376327568	4.93020537251552e-19	8.17588652539539e-18	32.4280869302995	CRACR2B	227429_at
SCIN	-1.68946318194212	5.04016307167571	-10.0629840209663	5.40276082462041e-19	8.9270458774893e-18	32.3373382141009	SCIN	1552367_a_at
SLC26A2	-1.35020247921352	7.48551454956112	-10.047376237942	5.96794131407295e-19	9.81935574321212e-18	32.2386971204562	SLC26A2	205097_at
KLF15	-1.04170979318383	6.31165179391104	-10.0380552979484	6.33317015158598e-19	1.03796785982603e-17	32.1798073018384	KLF15	231015_at
DLG2	-1.13140142385209	8.99938126771651	-10.0286309396771	6.72509116207392e-19	1.10022249936084e-17	32.1202781960155	DLG2	228973_at
CYP1B1	-1.46107876411678	8.27760039155784	-10.0257105725638	6.85137258821469e-19	1.11954212869288e-17	32.1018345404462	CYP1B1	202435_s_at
KRT78	1.6737558816787	8.70143887543161	10.0195570969751	7.12524462604901e-19	1.16117064062364e-17	32.0629765893386	KRT78	1553213_a_at
SEMA3D	-1.53427754508888	5.19514267414349	-10.0172995892858	7.22843087496364e-19	1.17693406220559e-17	32.0487224140589	SEMA3D	215643_at
CLEC7A	2.2225361883616	4.91334610562941	10.015095102903	7.33063003485337e-19	1.19250876868672e-17	32.0348038145956	CLEC7A	1555214_a_at
CFAP70	-1.1091415388249	7.28871606247505	-10.0024155659813	7.94702653991184e-19	1.28894593909724e-17	31.9547635039718	CFAP70	229169_at
GPR1	1.30188548771862	8.12378098716858	9.99602336404677	8.27708221230518e-19	1.3400931890962e-17	31.9144222420077	GPR1	214605_x_at
APOBEC3B	1.28784740026097	7.66126983151856	9.99072447560889	8.56101186941964e-19	1.38319540177458e-17	31.8809859343569	APOBEC3B	206632_s_at
ZNF563	-1.07380855539126	6.18136447366154	-9.98604308605324	8.81991488455953e-19	1.42292371293388e-17	31.8514498922588	ZNF563	1552770_s_at
NAPEPLD	-1.03801587802253	6.55456576512321	-9.98076572122054	9.12114134983599e-19	1.46892018645739e-17	31.8181579905215	NAPEPLD	233539_at
ACSS1	-1.45043667069313	5.69235088553863	-9.97417208634026	9.51193875960987e-19	1.52825522092762e-17	31.7765689003716	ACSS1	234801_s_at
FAM201A	-1.65570369702322	5.56441553292094	-9.95659731380472	1.0636974695897e-18	1.70101372184314e-17	31.6657516694777	FAM201A	1557014_a_at
CCL22	1.12956462835683	9.97218269488195	9.93232533905746	1.24117514276734e-18	1.97156452442779e-17	31.5127895807244	CCL22	207861_at
CYP2J2	-1.02494482353551	7.56861824883734	-9.92838539755179	1.27264545057393e-18	2.01979361422727e-17	31.487969323693	CYP2J2	205073_at
CSF2RA	1.04098126041635	6.98918109771321	9.92814425662137	1.27459717308517e-18	2.02113110320277e-17	31.486450304394	CSF2RA	210340_s_at
MIAT	1.08774001378047	8.06984032369735	9.92432413900953	1.30591678993205e-18	2.06659914586208e-17	31.4623875346324	MIAT	227168_at
POLR2J4	-1.27336466902818	7.84880290131448	-9.92253286001364	1.32086560985626e-18	2.0884420826747e-17	31.4511051825839	POLR2J4	240014_at
NPY5R	-1.4412782818438	5.33493537877996	-9.92208887819934	1.32459706838127e-18	2.0927084862777e-17	31.4483088511168	NPY5R	207400_at
DTWD1	-1.20090596429495	8.56335999329459	-9.91457129469924	1.38939680052758e-18	2.18793980613034e-17	31.400965875333	DTWD1	236649_at
WNT2	-1.9048867099933	4.91306789061571	-9.90609989464458	1.466208930774e-18	2.30425332825722e-17	31.3476275329384	WNT2	205648_at
MBP	-1.15857704264848	7.6842773854055	-9.89880602099849	1.53572354044454e-18	2.40934532492984e-17	31.3017129581715	MBP	209072_at
RC3H2	1.09823937884313	8.8293845339243	9.89530695161588	1.57022713813278e-18	2.45994752943867e-17	31.2796896922856	RC3H2	220201_at
MYBL2	1.4535355476667	5.39127559173062	9.89522152900006	1.57107905749797e-18	2.46057712600119e-17	31.2791520653461	MYBL2	201710_at
CAMK2N1	-1.27466032384746	7.34081188332804	-9.89121005696713	1.61160816021256e-18	2.51972193765004e-17	31.2539063383231	CAMK2N1	229163_at
GPR12	-2.25104695684605	4.51209030093376	-9.88943233705475	1.62990038935258e-18	2.5461372510815e-17	31.242719343285	GPR12	214558_at
FAM185A	-1.09403996973527	7.62950725007463	-9.87644614661745	1.76994755796439e-18	2.75860555107478e-17	31.1610150437433	FAM185A	1556373_a_at
ACRV1	1.76416617998687	4.16856659701604	9.87067890573551	1.83592641006586e-18	2.85899391826691e-17	31.1247389577313	ACRV1	207991_x_at
MFSD9	1.82503891920549	4.32615817504788	9.86649796752897	1.88528372806231e-18	2.93168054129144e-17	31.0984443258437	MFSD9	224483_s_at
IL17D	-1.04963131608326	8.08448462582783	-9.86090139558699	1.95342751990875e-18	3.03333285007132e-17	31.0632512416533	IL17D	227401_at
PIP5K1B	-1.10588021403394	6.97213608270028	-9.85592789441657	2.01604039165112e-18	3.12434831104097e-17	31.0319807648575	PIP5K1B	205632_s_at
FBXO32	-1.29360643269362	8.02524404067302	-9.84769669950462	2.12408641565509e-18	3.28156046272795e-17	30.9802372065307	FBXO32	232729_at
TSHR	-1.4919081580539	6.42457986586717	-9.84536667557003	2.15570529540682e-18	3.32594203178538e-17	30.9655921667494	TSHR	215443_at
PLCB4	-1.38778063256046	7.0461685699661	-9.84245645971441	2.19585661445144e-18	3.38669845966523e-17	30.9473017357732	PLCB4	203896_s_at
SORBS1	-1.42760620174342	5.53370861496362	-9.83771117191847	2.26292917413145e-18	3.4832672464988e-17	30.9174812098907	SORBS1	211819_s_at
CNTNAP2	1.41222829254902	6.69181079670009	9.83748838914523	2.26612777212504e-18	3.48720900481105e-17	30.9160812858804	CNTNAP2	219301_s_at
CPE	-1.04657292733447	9.06267606593816	-9.83703465740621	2.27265614390982e-18	3.49627109364855e-17	30.9132301498172	CPE	201116_s_at
SCLT1	1.20698696024769	5.64178362024798	9.83173964680224	2.3502404970426e-18	3.60750699539035e-17	30.8799602893725	SCLT1	1569190_at
KCNJ13	-1.29683010846894	6.77544695688284	-9.82907893004995	2.3902163062825e-18	3.66269833368822e-17	30.8632441958936	KCNJ13	210179_at
EBF1	-1.06934556586889	8.97153456414823	-9.81074989126669	2.68461971993987e-18	4.08748491193853e-17	30.7481247445421	EBF1	233261_at
MARC1	-1.60226504453012	7.30562889634404	-9.80846949150909	2.72368724364402e-18	4.14574125550076e-17	30.733806336267	MARC1	218865_at
CALHM6	1.62948863491931	9.10254551153995	9.79048089519559	3.05238352994766e-18	4.61657177039801e-17	30.6208899071387	CALHM6	229390_at
CDC42BPA	-1.03031702147376	7.50483300703605	-9.78789343617835	3.10280561698591e-18	4.68894132417647e-17	30.6046528570497	CDC42BPA	215296_at
BTNL9	-1.88653914235669	4.60533775320981	-9.78578398267717	3.14452582662921e-18	4.74543057054795e-17	30.5914163101867	BTNL9	241496_at
OSR2	-1.0075698618918	9.37126681709327	-9.78075575709737	3.24623917308495e-18	4.89487387723165e-17	30.5598680431364	OSR2	213568_at
DPT	-1.05912440306649	11.1469215787695	-9.77560259472678	3.35387947037339e-18	5.04743627973205e-17	30.5275405729707	DPT	213071_at
JPH2	-1.17475928566635	5.96444982294485	-9.76010048979873	3.69959002024061e-18	5.54026525216805e-17	30.4303194680767	JPH2	229578_at
LOC105379426	-1.19676871844868	8.84729319159541	-9.75976545614452	3.70744069523492e-18	5.55050164326312e-17	30.4282187883092	LOC105379426	1569608_x_at
IL17C	1.80793179203836	4.42065689076161	9.75417845599015	3.84082991611857e-18	5.74234005096481e-17	30.3931909634839	IL17C	224079_at
TACC1	-1.33464121167308	6.76897468796357	-9.75146246631367	3.90738945770531e-18	5.83387543965149e-17	30.3761650370563	TACC1	1554690_a_at
INPP4B	1.75479798511866	5.18823517240709	9.73976219365822	4.2075037189094e-18	6.26484928734672e-17	30.3028339142294	INPP4B	223878_at
SLC13A2	-1.21246320903729	7.24612009058044	-9.73662342250016	4.29184677961659e-18	6.38000877312499e-17	30.2831659762862	SLC13A2	239805_at
MIR181A2HG	-1.59129384840998	6.74582045994806	-9.73562083506648	4.31914079558436e-18	6.41709301626562e-17	30.2768840133634	MIR181A2HG	232478_at
CRIP2	-1.12023460501837	7.32133455545976	-9.73323268226506	4.38485299340051e-18	6.50765030983097e-17	30.2619211792047	CRIP2	208978_at
GSTM3	-1.10951849664839	8.88165227009256	-9.73184485398128	4.42349668784787e-18	6.56322066236315e-17	30.2532262974194	GSTM3	235867_at
KIAA1549	-1.09667897342659	4.76990552648707	-9.72158163979178	4.71999696226897e-18	6.97286770905312e-17	30.1889371387557	KIAA1549	232921_at
CLSTN2	-1.51231525417311	6.21704376771631	-9.71954711895211	4.78108239176417e-18	7.05548393440503e-17	30.1761951079503	CLSTN2	219414_at
TSPAN1	-1.70742419240924	3.59153024707074	-9.71627577538187	4.88095728619646e-18	7.19316279306716e-17	30.1557085495793	TSPAN1	209114_at
KCNK5	-1.08027981583899	9.95205262494748	-9.71452509092774	4.93525658853133e-18	7.26926600156116e-17	30.1447458167556	KCNK5	219615_s_at
DKK1	-1.53532860545265	6.40914610063207	-9.71091738200267	5.04905746841425e-18	7.42089293240724e-17	30.122156225439	DKK1	204602_at
PTPN2	1.28928752228565	5.88166847949623	9.70063070845622	5.38808507623559e-18	7.89795044351692e-17	30.057759572979	PTPN2	204935_at
SLFN5	1.18687471959666	7.35655019040913	9.70019435224717	5.40295713480583e-18	7.91762748178795e-17	30.0550283257641	SLFN5	1557078_at
SPTBN1	-1.13451071648533	8.4065108835296	-9.69301327997975	5.65365923258376e-18	8.26949755327761e-17	30.0100855000179	SPTBN1	200671_s_at
CHST1	1.38135990580269	6.74690883753725	9.67138712844474	6.48078503798296e-18	9.43137934393713e-17	29.874795689889	CHST1	205567_at
THRSP	-3.34522832883069	8.07685648336392	-9.66823072842672	6.61118524870193e-18	9.6058079583518e-17	29.8550570248679	THRSP	229477_at
SERPINB7	1.41183328686956	11.3284897488438	9.65936311442383	6.99167755626672e-18	1.0123159581204e-16	29.7996130362342	SERPINB7	206421_s_at
FIBIN	-1.26852548274994	5.63621174240034	-9.64033846654006	7.8831295959019e-18	1.13633037346675e-16	29.6807128765144	FIBIN	231001_at
LOC101927870	-2.45296981197202	3.78572363455815	-9.63069322017973	8.37742732536009e-18	1.20345727539165e-16	29.6204581432798	LOC101927870	1557598_at
FUT6	1.78430984084802	3.55997626382293	9.61856353066301	9.04306364768598e-18	1.29499608417295e-16	29.5447079176518	FUT6	210398_x_at
NOVA2	-1.06754336250857	6.62895045852885	-9.61487399891233	9.25578705971651e-18	1.32296472191518e-16	29.5216722505896	NOVA2	235560_at
C5orf46	-1.28781988921737	10.599586704325	-9.6064823837065	9.75834376976609e-18	1.39159479815326e-16	29.469288708206	C5orf46	1554195_a_at
TRIM2	-1.24838874168629	9.05688256422744	-9.60632043853603	9.76830484583707e-18	1.39265206635239e-16	29.468277919472	TRIM2	202341_s_at
LINC01300	-2.06019310536965	4.13211308650762	-9.6026129898055	9.99913477581616e-18	1.42296380496551e-16	29.4451390702297	LINC01300	1569297_at
ART3	-1.12709008235388	5.96644994449015	-9.60072219121375	1.01189405280419e-17	1.43926397859181e-16	29.4333392734006	ART3	210147_at
RBPMS	-1.25975343811411	6.83961678337494	-9.59701523683851	1.0357984686459e-17	1.47173288132054e-16	29.4102074903097	RBPMS	207837_at
TCP11L2	1.53794440368314	6.3144117907755	9.59261473326877	1.06490592902663e-17	1.51073512375535e-16	29.3827513163035	TCP11L2	1569206_at
FIGN	-1.02696816617357	6.95332082862382	-9.59142322825313	1.07292634638743e-17	1.52132385862896e-16	29.3753177698155	FIGN	242828_at
SSH1	1.08518631085304	5.46311416679231	9.5681966441067	1.24185249585351e-17	1.74905423005643e-16	29.230466828162	SSH1	1554274_a_at
PLN	-1.26476559611393	6.90436873098562	-9.56759549994726	1.24655927284754e-17	1.75477930594592e-16	29.2267192233915	PLN	204940_at
PPP2R2C	1.26657471069134	5.47558727580321	9.56245517742343	1.28753837652282e-17	1.80966994180939e-16	29.194676707305	PPP2R2C	223573_s_at
RSPH14	-1.27421184135389	5.88853338228191	-9.55244277602356	1.37124648406224e-17	1.92287513506291e-16	29.1322785770339	RSPH14	220105_at
RELT	1.09137500167983	6.49123799039608	9.5452489164031	1.43471356532543e-17	2.00672714720307e-16	29.0874579378874	RELT	227060_at
S100P	1.29053078314656	10.6791698027298	9.5450582037398	1.436435302376e-17	2.00862148740174e-16	29.0862698592766	S100P	204351_at
CD200	-1.18076924224735	6.75351093737526	-9.54397806459787	1.446225580636e-17	2.02056015657723e-16	29.0795410741556	CD200	209582_s_at
ARC	2.16526113238405	4.41765343936561	9.5439532480113	1.4464512945301e-17	2.02056015657723e-16	29.0793864805795	ARC	210090_at
TTYH1	-1.2505542883651	5.50457462312798	-9.54190384136884	1.46521274200938e-17	2.04467857757434e-16	29.0666202306162	TTYH1	219415_at
GPR107	1.8718195995634	5.59474086719338	9.54119592146327	1.47174956831816e-17	2.05275274611724e-16	29.062210617853	GPR107	220264_s_at
GNLY	1.80390460868549	5.92374945396926	9.53233013139572	1.55611504823044e-17	2.16324918032035e-16	29.0069942126522	GNLY	205495_s_at
C2orf88	-1.14515658367261	6.84433753567777	-9.52085845270188	1.6724582615772e-17	2.31497861903122e-16	28.9355712603976	C2orf88	228195_at
LMOD1	-1.19818583587061	8.38426885856331	-9.5177872329468	1.70504873224997e-17	2.35710592757944e-16	28.9164541886355	LMOD1	203766_s_at
RSPO1	-1.01410910147393	7.31694269080275	-9.51482435956927	1.7370882768412e-17	2.39957810854706e-16	28.8980133005214	RSPO1	241450_at
PIF1	1.25890297231037	6.71394772319717	9.50835629774101	1.80912861766277e-17	2.4938849710394e-16	28.85776221864	PIF1	228252_at
PTN	-1.12517169606997	8.14860371172622	-9.50302737462545	1.87070958383695e-17	2.57764734113621e-16	28.8246063096182	PTN	209466_x_at
LINC01206	1.99507008394955	3.47076230392974	9.50142023866972	1.88968782990066e-17	2.60183032233238e-16	28.8146080167905	LINC01206	1561983_at
SLC7A1	1.13323047770052	8.09636676779451	9.49849939348585	1.92467119667013e-17	2.64599943872113e-16	28.7964382132638	SLC7A1	215979_s_at
PDLIM3	-1.64490058727869	4.76550465275346	-9.47642981344582	2.21068858984666e-17	3.01871624999666e-16	28.6592044290784	PDLIM3	210170_at
NUP210	1.12728178664776	7.33498442702915	9.46847543933122	2.32383152884781e-17	3.16452026998143e-16	28.6097662938933	NUP210	213947_s_at
ZNF835	-1.02443126244645	7.66695298054596	-9.46734195852864	2.34041646523897e-17	3.18472549121306e-16	28.602722508384	ZNF835	215826_x_at
NTRK3	-1.10475534778641	6.23609671961584	-9.46667701547694	2.3502005828538e-17	3.19724351499207e-16	28.5985904761453	NTRK3	215311_at
MAP2	1.03250995694343	7.79019221351269	9.45681356534286	2.50020571343415e-17	3.38950526610493e-16	28.5373083806621	MAP2	210015_s_at
CES1	-1.42368103025027	9.07981909473357	-9.44788312098338	2.64422098577001e-17	3.57499461911413e-16	28.4818401286519	CES1	209616_s_at
CFTR	-1.24630485683241	7.27429438536245	-9.44010851996	2.77629975652597e-17	3.74061580059284e-16	28.4335642083339	CFTR	205043_at
MIR3945HG	1.6441331433516	5.48658211260325	9.43817620721883	2.8101328118063e-17	3.78247197157827e-16	28.4215675424583	MIR3945HG	1569095_at
LINC00113	-1.55028804015864	4.84623869264144	-9.42119371757711	3.12569106000484e-17	4.1835289768853e-16	28.3161655149237	LINC00113	231491_at
PPP1R3C	-1.257601188848	4.82578850160902	-9.41129311528197	3.3256766695621e-17	4.44249625967036e-16	28.2547446675876	PPP1R3C	240187_at
CDC25C	1.13868106961586	6.17307666893395	9.41105214983012	3.33069949428411e-17	4.44811907303331e-16	28.2532500305914	CDC25C	205167_s_at
N4BP2L2	-1.25426885512703	6.17708156084133	-9.40365920383825	3.48852542809541e-17	4.64414725544477e-16	28.2073996210363	N4BP2L2	1565743_at
PPP1R1A	-1.77235667127984	6.01765475130777	-9.40166759230516	3.53230045978326e-17	4.69670543868311e-16	28.19504975373	PPP1R1A	235129_at
DCN	-1.15122068466278	6.43466837149841	-9.39946337556119	3.58138589724163e-17	4.75849997403855e-16	28.1813824925756	DCN	240556_at
GTF2IRD2	-1.31029625689451	6.89215399645539	-9.39508050622317	3.68101283590763e-17	4.87901519523029e-16	28.1542094769036	GTF2IRD2	1557289_s_at
TMEM178A	-1.01227851131816	8.16148843518792	-9.39006834656164	3.79832783384045e-17	5.02963367195996e-16	28.123139866139	TMEM178A	229302_at
TRG-AS1	1.22148190433432	6.76329793536187	9.38237174154827	3.98575662933955e-17	5.26634228393281e-16	28.0754399766937	TRG-AS1	239237_at
LOC100506411	2.29466952957712	3.50581021597904	9.37759735783939	4.10661828978554e-17	5.41556572585684e-16	28.0458568369237	LOC100506411	1565837_at
GPC4	-1.5033516632275	5.73649300637055	-9.37503747855472	4.17291514493558e-17	5.50166712200031e-16	28.0299972208465	GPC4	204983_s_at
CDO1	-1.16321408261467	8.20651393622866	-9.36761438421229	4.37124312556885e-17	5.75066693672947e-16	27.9840155402927	CDO1	204154_at
PHF21A	-1.17161906588104	6.65200691063043	-9.35102859550455	4.84891122294777e-17	6.35156255665235e-16	27.8813182452998	PHF21A	1558965_at
KRT7	-2.26202362160329	5.67826327689228	-9.34932254912003	4.90089839630679e-17	6.41658572361287e-16	27.8707578934751	KRT7	1558393_at
TIFAB	1.08391662765127	6.39369736317428	9.33943706762254	5.21323330637096e-17	6.81083706154915e-16	27.8095793263657	TIFAB	236673_at
HTR3A	1.86891396144606	6.07329793371828	9.32927652001728	5.55490044284324e-17	7.23473515275021e-16	27.746720063969	HTR3A	216615_s_at
GPIHBP1	-1.21425328425004	6.93977650732558	-9.32708488096512	5.63146995994819e-17	7.32747786911393e-16	27.7331641465983	GPIHBP1	238062_at
CPEB3	-1.10929340164506	8.03519762126312	-9.32217294406545	5.80691362629776e-17	7.54140148498409e-16	27.7027861263062	CPEB3	239765_at
TMEM56	-2.19515871344736	7.28001985296424	-9.31764259910465	5.97354316659312e-17	7.7430884929701e-16	27.6747726411952	TMEM56	234980_at
BACH1	1.16800785494822	5.24730809955432	9.31283857008246	6.15543734186824e-17	7.96941834398878e-16	27.6450716223825	BACH1	234315_at
GCHFR	-1.02612150682408	6.12236823614198	-9.31245418981348	6.17022692181724e-17	7.98478477989012e-16	27.6426953962406	GCHFR	204867_at
MPZL3	2.16179198760376	2.5931220193551	9.31063855564578	6.2405652769102e-17	8.07007820518129e-16	27.6314716339514	MPZL3	1570584_at
EMP1	-1.0297956099441	8.17857514204389	-9.30061314764374	6.64356070877311e-17	8.55882850499929e-16	27.5695100032007	EMP1	1564796_at
SLC8A1	-1.85813877087738	5.7932540150835	-9.29967306628144	6.6826517824795e-17	8.60310775152029e-16	27.5637009767522	SLC8A1	1561615_s_at
CCDC149	-1.03033272145697	6.85110393324664	-9.29734275569086	6.78054161069158e-17	8.72502030041332e-16	27.5493021548397	CCDC149	1553840_a_at
ZDHHC11	-1.33932930188178	8.23640519053401	-9.29592516741726	6.84078692958101e-17	8.79840097329668e-16	27.5405435512615	ZDHHC11	232417_x_at
MCL1	1.37437899799041	5.44205818260265	9.29192123060219	7.01383917437468e-17	9.01461346635956e-16	27.5158074722883	MCL1	227175_at
ATXN1	1.16210123575619	6.72778985879948	9.28960728777917	7.11582729136776e-17	9.14058510025031e-16	27.501513652456	ATXN1	1559249_at
NPTXR	-1.14366514505985	4.98759216172487	-9.28958386690993	7.1168670821702e-17	9.14058510025031e-16	27.5013689816403	NPTXR	213040_s_at
MRTFB	-1.0070191082247	6.72362182006228	-9.28056357192162	7.52878029328512e-17	9.63567562114616e-16	27.4456594070511	MRTFB	1558777_at
CMYA5	-1.25446057112966	6.27877554604364	-9.27487433229224	7.80068766191667e-17	9.96967269554217e-16	27.4105315895259	CMYA5	237981_at
AGBL4	-1.92344718548121	3.83242243454267	-9.27010580825668	8.03609983798207e-17	1.02537633288604e-15	27.3810940865639	AGBL4	1553412_at
CYP2B7P	-1.13193816449414	6.67729248658541	-9.2632223647412	8.38843656220929e-17	1.06833861877194e-15	27.3386092982558	CYP2B7P	210272_at
MERTK	-1.00937131358575	5.79693970758734	-9.25842416405833	8.64308474189688e-17	1.09821208055592e-15	27.309000798643	MERTK	211913_s_at
TAGLN	-1.1015450042144	8.84696700826876	-9.25770388267904	8.68196929608138e-17	1.10289654103915e-15	27.3045565563533	TAGLN	1555724_s_at
TMOD3	1.02321013215801	8.58301275340601	9.25703962151864	8.71798379155939e-17	1.10721431777819e-15	27.3004580676696	TMOD3	220800_s_at
MID2	1.0366103731143	8.63534818831608	9.25230352490875	8.97910530724766e-17	1.13931905934965e-15	27.2712391703562	MID2	208384_s_at
RXRG	-1.40344025705433	5.45890676952957	-9.24700120063334	9.28068446396409e-17	1.17540287947009e-15	27.2385328193621	RXRG	205954_at
CXCL6	2.02088719002752	5.04686673268288	9.24460465420406	9.42027770397011e-17	1.19197797608092e-15	27.2237522164928	CXCL6	206336_at
SVEP1	-1.55910388885195	6.22281679391309	-9.24363247677626	9.47749837976527e-17	1.19866348349217e-15	27.2177567115384	SVEP1	1553129_at
SCRG1	-1.00574678598059	7.50380589500669	-9.24332317288833	9.49577585703893e-17	1.20069737507771e-15	27.2158492504355	SCRG1	205475_at
ASMTL-AS1	1.79249150755752	6.41080751220784	9.2370952582833	9.87134880868653e-17	1.24616946690126e-15	27.1774465027849	ASMTL-AS1	1552873_s_at
SOX8	-1.23471307599029	7.0827483887287	-9.23442661461962	1.00367682894336e-16	1.26529929957293e-15	27.1609936503092	SOX8	226913_s_at
MSMB	-2.37256180663441	7.13636746894013	-9.22359097711724	1.0737233858349e-16	1.34862913210483e-15	27.0942054066478	MSMB	207430_s_at
SEMA3E	-1.60990733901359	6.89440935605416	-9.21945851136245	1.10170004732954e-16	1.38249828064592e-15	27.06874073448	SEMA3E	206941_x_at
LYRM9	-1.10685643052343	6.1896093651048	-9.21746651474198	1.11544358373086e-16	1.39878160413956e-15	27.0564672026299	LYRM9	1560703_at
KRT19	-1.80132220921336	9.16151504071515	-9.21364820819857	1.14226595600335e-16	1.43110428837037e-15	27.0329434678288	KRT19	201650_at
FCMR	1.08260961889422	6.81584746030302	9.21095344382044	1.16158096371856e-16	1.45463671991095e-15	27.0163435763621	FCMR	221601_s_at
GPR84	1.07218456261441	6.17579403174086	9.20964936176762	1.1710443942982e-16	1.46581621470362e-15	27.0083109419081	GPR84	223767_at
GABRA4	1.63947941681613	6.65858507836484	9.20774313478691	1.18501557712711e-16	1.4816082021364e-15	26.9965700119274	GABRA4	208463_at
ACKR2	2.04019948492017	3.81975558676826	9.20649203501821	1.19427515516668e-16	1.49182074728669e-15	26.9888646147263	ACKR2	206887_at
MYOCD	-1.25814313312103	5.50225551750049	-9.20384533786327	1.21410155698513e-16	1.51554800520918e-15	26.9725650240108	MYOCD	237206_at
COTL1	1.52650650984331	6.36958546464225	9.19177372259085	1.30876254838357e-16	1.63036209462e-15	26.898242251946	COTL1	1556346_at
C1QTNF7	-1.28399940056898	7.75338550799419	-9.18986482211204	1.32438919333031e-16	1.64870171095935e-15	26.8864924802963	C1QTNF7	239349_at
PLPPR1	-1.08105536641364	4.96159768468213	-9.1871442420531	1.34698159819862e-16	1.67530070249112e-15	26.869748025131	PLPPR1	219732_at
SAMD8	1.09693909421021	7.07370954874862	9.18586716969864	1.35771851600684e-16	1.68750306575754e-15	26.8618885533494	SAMD8	242062_at
IGFBP6	-1.3911600362843	9.2727219444993	-9.18267733031889	1.38491016236431e-16	1.71895489505718e-15	26.8422589616392	IGFBP6	203851_at
PLD1	1.23986846346134	6.4306180109484	9.17589569710895	1.44453266534049e-16	1.7901138594173e-15	26.8005338413195	PLD1	215724_at
MGST1	-1.54267395342945	9.90215006892339	-9.16069342389155	1.587623422272e-16	1.95546993946208e-15	26.7070370403213	MGST1	1565162_s_at
SLC25A4	-1.43410295401453	5.30360812921863	-9.15902949565496	1.60411663952552e-16	1.97445018608865e-15	26.6968067477292	SLC25A4	214821_at
FRZB	-1.36329528139535	6.66374378385362	-9.15409440521492	1.65404310004353e-16	2.03315662083813e-15	26.6664681358707	FRZB	244419_at
OPRPN	-1.95487801199219	5.53591226218955	-9.14804045935174	1.71740348484936e-16	2.10630407209822e-15	26.6292588849318	OPRPN	208004_at
PECR	-1.4604785223583	6.70681899369921	-9.14297893023692	1.77222551266083e-16	2.16819042078163e-15	26.598155709253	PECR	221142_s_at
NRXN1	-1.78894072029096	4.99570545815191	-9.13840869328407	1.82321948938426e-16	2.22587525503407e-15	26.570076551026	NRXN1	209915_s_at
CHP2	-1.12850762959859	11.2996120504208	-9.13602310086424	1.85041441532121e-16	2.25526990989049e-15	26.5554215631697	CHP2	206149_at
PSORS1C2	1.57537960026825	10.4078876630552	9.1333691624984	1.88114256289657e-16	2.29067861083229e-15	26.5391196221554	PSORS1C2	220635_at
DNER	-1.13700148054757	10.2279605239101	-9.13253003877845	1.89096337818789e-16	2.30212475400629e-15	26.5339656006357	DNER	226281_at
KRT18	-1.64511585155233	8.58005356684749	-9.13152399259867	1.90280501900649e-16	2.31551000254128e-15	26.5277865292569	KRT18	201596_x_at
TNFRSF9	1.96660154150734	3.51398122851366	9.12180243163559	2.02109975359763e-16	2.45454529160263e-15	26.4680892765817	TNFRSF9	211786_at
SPATA6L	2.43776831367539	3.58497838097044	9.11440809288348	2.11594708411532e-16	2.55667197401116e-15	26.4226973504953	SPATA6L	1555079_at
ELL	1.03028707250348	6.00472055212692	9.11422920459886	2.11829569405749e-16	2.55894425701708e-15	26.4215993576958	ELL	204095_s_at
GLI2	-1.23850771790234	5.27220657517103	-9.11391974446352	2.12236469323361e-16	2.56329334222549e-15	26.4196999494349	GLI2	207034_s_at
C8orf88	-1.42100351608786	5.62927180235711	-9.11132901427318	2.15673572366642e-16	2.60250553280648e-15	26.4037993994985	C8orf88	1557961_s_at
CA9	-1.44353708853288	5.25526157879041	-9.10175209417865	2.28866548635201e-16	2.75380249705757e-15	26.3450347122711	CA9	205199_at
IGFBP5	-1.25174246635488	9.52589053314656	-9.09704631183766	2.356400968873e-16	2.83032124281923e-15	26.3161674587287	IGFBP5	1555997_s_at
B3GALT5	-1.73064100318425	8.26321827909457	-9.09124881527558	2.44259680587577e-16	2.9287057096767e-15	26.2806102292784	B3GALT5	230269_at
ZNF471	-2.03542469220485	3.21399831203471	-9.08902821025094	2.47643631071658e-16	2.96667737266496e-15	26.2669928728518	ZNF471	211923_s_at
LINC01224	-1.75926497803686	4.35124218510394	-9.08711193579887	2.50601256219546e-16	3.00013656312758e-15	26.2552426761287	LINC01224	233142_at
NOG	-1.14769160918388	6.3803111623867	-9.08695318082657	2.50847852043671e-16	3.00177419796185e-15	26.2542692619423	NOG	231798_at
NAV3	1.18050738241002	9.5238189412995	9.08551661291457	2.53090286086341e-16	3.02595919347708e-15	26.2454611393871	NAV3	1552658_a_at
TOX3	-1.69866889014259	5.83571662862346	-9.08323842935373	2.56687386733665e-16	3.06561443199282e-15	26.2314937490318	TOX3	216623_x_at
MAGI1	-1.341749494682	6.11668176245568	-9.08307439980683	2.56948331469665e-16	3.06806071699147e-15	26.2304881415529	MAGI1	1566539_at
NANOG	-1.07143165435253	10.0065439077874	-9.08154517663649	2.59393806812644e-16	3.09523273406401e-15	26.2211133136707	NANOG	220184_at
PLEKHH2	-1.16023211101382	7.01882707037757	-9.08122976258669	2.59901076225277e-16	3.10060906450295e-15	26.2191797510658	PLEKHH2	239568_at
DEPP1	-1.06030211210127	8.9301385948776	-9.0771922329293	2.66482275826143e-16	3.17704283270702e-15	26.1944307905319	DEPP1	209183_s_at
GNAZ	-1.00235524471701	8.56465369551837	-9.07569314307295	2.68967755107916e-16	3.20388061231489e-15	26.1852427453676	GNAZ	204993_at
LINC01091	-1.78139118216191	6.15670188485287	-9.06641114898554	2.84878609908597e-16	3.38602999929403e-15	26.1283643382358	LINC01091	1563462_at
TRPM6	1.30128080929516	4.99885416802864	9.06203087936037	2.92708711101492e-16	3.47230392264571e-15	26.10152983462	TRPM6	221102_s_at
TCF7L2	-1.35960639126198	5.88212724505309	-9.058732407871	2.98745893745156e-16	3.54008056794893e-15	26.0813256386703	TCF7L2	236094_at
DACH1	-1.4391604325174	5.53433898022838	-9.05860423779461	2.98982965154646e-16	3.5421221278072e-15	26.0805406074249	DACH1	205471_s_at
LINC01405	1.38008421068806	5.46305891866793	9.05618197167944	3.03498672930443e-16	3.59328495939194e-15	26.0657051515224	LINC01405	230195_at
PHACTR3	-1.01021773094417	5.76697136203558	-9.05477650131067	3.061498373866e-16	3.62153664195421e-15	26.0570978143013	PHACTR3	227949_at
PPP1R9A	-1.15550078552437	6.70246758887756	-9.04154738536557	3.32260085327201e-16	3.92107061628852e-15	25.9761032924502	PPP1R9A	228494_at
GALNT15	-1.62597439729011	5.87644189555591	-9.0406819319147	3.34043393200158e-16	3.93956482381766e-15	25.9708060420571	GALNT15	239461_at
KRT24	1.49933778238094	5.78261956336778	9.0390154724359	3.37504054942324e-16	3.97780431213011e-15	25.9606065087682	KRT24	220267_at
PAX6	-1.17197457702873	5.22239463065043	-9.03350539079288	3.49202329042666e-16	4.10594351406619e-15	25.9268868405665	PAX6	235795_at
MYOC	-1.51525318716305	6.84682586911038	-9.02994029027168	3.5698514773042e-16	4.18844698544221e-15	25.9050735743918	MYOC	210155_at
P2RY1	1.13096365518165	7.72272949970689	9.02622083151873	3.65288765898053e-16	4.27761046808225e-15	25.8823190748743	P2RY1	207455_at
BCO1	-1.20054571582275	5.33764851319938	-9.01670404880591	3.87419251602941e-16	4.52030464818412e-15	25.8241133198825	BCO1	220087_at
ABCC3	-1.29739459136131	6.31347526076248	-9.00965432456494	4.04667434945961e-16	4.71250095967421e-15	25.7810103056076	ABCC3	209641_s_at
ITPR2	-1.32187341007378	7.32469664452823	-9.00644764727241	4.12763560568685e-16	4.80064830335947e-15	25.7614081554985	ITPR2	211360_s_at
NPTX1	-1.25420959846297	6.00501606689322	-9.00542362574834	4.15382743759973e-16	4.83008326564792e-15	25.7551489159041	NPTX1	204684_at
APOC1	-2.00434379650548	9.26732316353421	-9.00406983866002	4.18870755759133e-16	4.86598511871453e-15	25.7468743993089	APOC1	204416_x_at
SSTR1	-1.17269544541917	5.90122762260714	-8.99932816259394	4.31318760555731e-16	5.00262054165986e-15	25.7178961432493	SSTR1	235591_at
XRN1	1.03397224236946	6.71225969781597	8.98849426904314	4.6115726542681e-16	5.33624835708166e-15	25.651706197874	XRN1	1555785_a_at
GALNT5	1.09889765602102	5.59685977158168	8.98268064489626	4.78005907760058e-16	5.52536427204676e-15	25.6161993631134	GALNT5	229555_at
DESI2	1.19018195648688	5.42492010055152	8.98180587325524	4.8059352611296e-16	5.55292710063949e-15	25.610857382074	DESI2	219875_s_at
PLEKHB1	-1.08595671405219	6.10616095308035	-8.96959226501832	5.18210343842155e-16	5.96738638364992e-15	25.5362916792034	PLEKHB1	209504_s_at
ACACB	-1.32205587877013	5.53816966709229	-8.96806113155815	5.23127945332088e-16	6.01894368919022e-15	25.5269464536536	ACACB	214584_x_at
DIO2	2.04432159648099	4.358008742521	8.96563093641556	5.31028498852158e-16	6.10470630251088e-15	25.5121150007091	DIO2	211215_x_at
PSG7	1.47661748759157	7.56232945470886	8.96314265994432	5.39240755807286e-16	6.19000384710548e-15	25.4969305636544	PSG7	205602_x_at
GZMA	1.12200544916375	7.90117583600108	8.96260233493875	5.41040646981238e-16	6.20805821063992e-15	25.4936334877247	GZMA	205488_at
TMEM35A	-1.10457217597133	4.79989909601592	-8.95066447891835	5.82366347460674e-16	6.6598786963841e-15	25.4208065330899	TMEM35A	219685_at
CIP2A	1.0432325110888	5.60976092881657	8.95049758686434	5.8296577831287e-16	6.66394604416813e-15	25.4197886533754	CIP2A	1553810_a_at
PBOV1	-1.53038320276641	5.10998252103078	-8.95015155518673	5.84210584465273e-16	6.6767796207439e-15	25.4176782173045	PBOV1	224257_s_at
DEPDC1	1.73272715560143	4.73005875104634	8.94166078261311	6.15596633505094e-16	7.01203040351897e-15	25.365902433481	DEPDC1	232278_s_at
DUSP2	1.24602187267043	6.65026594211391	8.93899732541732	6.25783158953062e-16	7.120643957494e-15	25.349664602358	DUSP2	204794_at
HS6ST2	-1.18327208425994	5.84618370496053	-8.92023121086336	7.02462491486449e-16	7.94520825858949e-15	25.2353058878054	HS6ST2	1552767_a_at
ESRRG	-1.74279871508364	6.02567080557445	-8.90799692804869	7.57408974313663e-16	8.53490017943107e-15	25.1607981914683	ESRRG	209966_x_at
SLC1A2	-1.08860662342705	6.87946573314952	-8.90642828320869	7.64756145936405e-16	8.6105935500562e-15	25.1512477047436	SLC1A2	225491_at
CD300LF	2.05704686658653	3.84525864305959	8.89666446685444	8.12106757205425e-16	9.1193134011515e-15	25.091815719584	CD300LF	1553043_a_at
LGALS3	-1.60949401631022	5.63596826377958	-8.87962482598119	9.01823760427831e-16	1.00862935832029e-14	24.9881528771366	LGALS3	1557197_a_at
NKTR	-1.12450580368573	6.13515938165291	-8.87774672848152	9.1229597529348e-16	1.01899453420166e-14	24.976731664073	NKTR	231235_at
SPDEF	-1.67495946912511	5.9252273769916	-8.87623786172413	9.20796837666964e-16	1.02723050600778e-14	24.9675564811565	SPDEF	220192_x_at
FCRLB	1.21687491802053	6.0702628381034	8.87237791572831	9.42903461316976e-16	1.05017817778582e-14	24.9440873473066	FCRLB	238452_at
TMPRSS11E	-1.66080457357469	6.85491199403566	-8.8555344389064	1.04570612662026e-15	1.15924538671863e-14	24.841719885982	TMPRSS11E	220431_at
TAB3	1.4606982529415	5.53827884500688	8.84232122148599	1.13408331241903e-15	1.25289967885452e-14	24.7614656283097	TAB3	1552928_s_at
HPDL	1.44567029145989	5.37056079168658	8.84193369558145	1.13678435598404e-15	1.25562999320056e-14	24.7591125451531	HPDL	229332_at
STPG1	1.38607121852849	5.79592500942959	8.83961068905991	1.15311016164546e-15	1.27237735798114e-14	24.7450078919798	STPG1	233693_at
FBN2	1.64161463150235	7.85762840330181	8.83553500344059	1.18231844258258e-15	1.30224135471802e-14	24.7202647614818	FBN2	203184_at
IQGAP3	1.16392809716253	9.88246656246607	8.82954439453087	1.22658924558946e-15	1.34801541713777e-14	24.6839039533046	IQGAP3	229538_s_at
PGLYRP3	1.14973061944778	6.20106551991169	8.82896789191574	1.23093552456157e-15	1.35252009255233e-14	24.6804052740862	PGLYRP3	1553059_at
GLRB	-1.27621813087776	6.46311520204169	-8.82859860526515	1.23372762955082e-15	1.35531561474163e-14	24.6781641915844	GLRB	205280_at
GJB4	-1.70181621574506	5.13137244809827	-8.82276505822895	1.27867803311386e-15	1.40272314326846e-14	24.6427668667586	GJB4	216579_at
GREM2	-1.47618487661375	5.99943883893514	-8.81888456782264	1.30947658257413e-15	1.43506979659732e-14	24.6192252787216	GREM2	235504_at
DIAPH3	2.00788662222408	4.12944003792104	8.81565879622258	1.33563893629139e-15	1.46286175564367e-14	24.5996585673775	DIAPH3	232596_at
SIPA1L1	1.01563297560327	7.04567862880861	8.81559864738838	1.33613166828686e-15	1.46310833093499e-14	24.5992937450637	SIPA1L1	237032_x_at
LOC100506990	-1.12380370476609	5.88525676299537	-8.81461865057516	1.34418517279651e-15	1.47163244538745e-14	24.593349874726	LOC100506990	238716_at
C12orf54	1.24812531484034	5.98859060610334	8.81266152704522	1.36041320563992e-15	1.4879094222517e-14	24.5814802764129	C12orf54	237701_at
DHRS12	-1.06986230260185	6.01971546005322	-8.81196052457128	1.36627298359109e-15	1.49342213870137e-14	24.577229062129	DHRS12	204801_s_at
PI15	1.14515929125438	8.56625312443195	8.80841574364366	1.39629051759207e-15	1.52440463357321e-14	24.5557337408085	PI15	229947_at
ACSBG1	-1.67271104612819	9.11819982737768	-8.80708531835621	1.40772500703517e-15	1.53627474570155e-14	24.5476669586695	ACSBG1	206466_at
GALK2	-1.0002709742707	7.7964839290436	-8.79705702168251	1.49696089549354e-15	1.62651703022873e-14	24.4868768858958	GALK2	230918_at
ZNF608	-1.02036292128768	5.40513794698696	-8.78992675687325	1.56380570879081e-15	1.69712340468713e-14	24.4436699818809	ZNF608	232303_at
LINC01883	-1.44049310648933	6.01951146791689	-8.78190282620207	1.64257998737521e-15	1.77802535754781e-14	24.3950634458387	LINC01883	237871_x_at
HSD17B1	1.27287359391592	6.33291427171553	8.77975172974001	1.66436009474659e-15	1.80017582948111e-14	24.3820355825129	HSD17B1	205829_at
SLC44A1	-1.03332858297305	7.7776407533807	-8.77556859289302	1.70753960089336e-15	1.84432492451293e-14	24.3567043316381	SLC44A1	222364_at
HK2	1.43037655067459	4.55839194494483	8.7736685707269	1.72751793294757e-15	1.86553511720142e-14	24.3452001228065	HK2	239410_at
ADRA2C	-1.15102654657125	6.75540716349328	-8.76327969875688	1.84093157678661e-15	1.98330904356271e-14	24.2823143844049	ADRA2C	206128_at
BCL2L14	1.52042673944989	4.68260062396203	8.75957516613356	1.88313739412829e-15	2.02478932200519e-14	24.2598969545631	BCL2L14	221241_s_at
FCGR1B	1.53230563143676	5.81918621741525	8.75952549568535	1.88370977193999e-15	2.02500652341366e-14	24.2595964054732	FCGR1B	214511_x_at
OXGR1	-1.34528553131212	5.01903053852471	-8.7529313643739	1.96125210833759e-15	2.10546748524166e-14	24.2197019252903	OXGR1	1553319_at
PTCSC1	-1.36105152937589	5.69200654339881	-8.75019117211977	1.9943999073411e-15	2.13853333857373e-14	24.2031271032837	PTCSC1	233111_at
ZBTB20	-1.38992248476513	5.56971558269039	-8.7496523697098	2.00098291416553e-15	2.14517138886275e-14	24.1998682362914	ZBTB20	232929_at
SOWAHA	-1.34421026831019	5.46003324651505	-8.74948459383742	2.00303717808934e-15	2.14695270950862e-14	24.1988534841272	SOWAHA	230238_at
MXRA7	-1.04857322757241	6.22249646608453	-8.74886897689174	2.01059281330826e-15	2.15378452326859e-14	24.195130135523	MXRA7	235836_at
POGK	-1.06969431709782	7.01003662085392	-8.74488039758106	2.06023631800741e-15	2.20566713700911e-14	24.1710089770705	POGK	222564_at
SHISA9	-1.23430014660613	5.27417970122742	-8.74197831313859	2.0971202966032e-15	2.24208158421549e-14	24.1534610729454	SHISA9	1556619_at
MUC20	-1.28319493803768	7.16976934964579	-8.74188848206267	2.09827240812583e-15	2.24287475883245e-14	24.152917930576	MUC20	243774_at
UNC5C	-1.36180393399458	6.0679255300908	-8.73676669876119	2.16501130507367e-15	2.31014818705899e-14	24.1219537751224	UNC5C	227838_at
DOT1L	1.16061562623382	7.58011037282173	8.73345942336316	2.20922244947966e-15	2.35456603168226e-14	24.1019630294172	DOT1L	231297_at
FZD4	-1.30797882814052	5.99976428700989	-8.71866848747151	2.41817616964258e-15	2.56875426608137e-14	24.0125947675443	FZD4	224337_s_at
CBL	1.32770396678801	6.28124265825699	8.71225657707005	2.51475014368419e-15	2.66564490317823e-14	23.9738713064823	CBL	243475_at
TRHDE-AS1	-1.57497913696956	5.55109100431451	-8.70793402419033	2.58200696614966e-15	2.73322809049821e-14	23.9477722391417	TRHDE-AS1	1560697_at
SYCE3	1.52931554561803	4.63568898472514	8.70163657860078	2.68320182461986e-15	2.83431336478151e-14	23.9097578581012	SYCE3	239854_at
RRP7A	1.24407229224174	6.20229082855159	8.70078631190149	2.69716337223849e-15	2.84686114627682e-14	23.904626049183	RRP7A	33307_at
LGI4	-1.11103016838229	6.14328878392669	-8.69985340450392	2.71256492016739e-15	2.86146029346232e-14	23.8989956807497	LGI4	227821_at
TNNC1	-1.64639391735728	5.77344181121654	-8.6961532468539	2.77451658679907e-15	2.92568359466228e-14	23.8766664258755	TNNC1	209904_at
PCGF5	1.00805912685619	6.90507947783809	8.6929771719316	2.82881299543174e-15	2.97949047438317e-14	23.8575027434322	PCGF5	229996_s_at
ZKSCAN1	-1.03768166616	9.06671393838919	-8.68824998296547	2.91158650844136e-15	3.06313242926748e-14	23.828984978698	ZKSCAN1	214670_at
PIK3R1	-1.11168794432618	9.06194314375963	-8.68188186824258	3.02690756779458e-15	3.17956140766895e-14	23.79057740054	PIK3R1	212249_at
C2orf72	-1.27962398650089	6.67201180470049	-8.67952360503291	3.07075509565405e-15	3.22376218999396e-14	23.7763569145959	C2orf72	213143_at
DCAF4	-1.02096518632023	6.54119939405006	-8.6700108082953	3.25412492679403e-15	3.41037531862111e-14	23.7190092133008	DCAF4	214758_at
ABCA5	-1.03234521169619	9.52340298735424	-8.66870287703671	3.28017279479964e-15	3.43635653488542e-14	23.711126271958	ABCA5	241705_at
LPL	-1.60232994643066	7.9363735920258	-8.66669336654427	3.32059684641194e-15	3.47670686667126e-14	23.6990157854445	LPL	203548_s_at
CCDC114	-1.23277614893935	7.00574560245822	-8.65457441397266	3.57509039043773e-15	3.73101865045205e-14	23.6260028871366	CCDC114	233157_x_at
MYH11	-1.20376995751156	7.12374356872678	-8.6530548891595	3.60833666907343e-15	3.76284202520675e-14	23.6168510144831	MYH11	1568760_at
WDR66	1.44610982730974	10.0856620120753	8.65290602103904	3.61161027993191e-15	3.76553760593587e-14	23.6159544373414	WDR66	230193_at
SLAMF1	1.41575584740479	6.32509572906223	8.64843901548818	3.71122371903486e-15	3.86497441596631e-14	23.5890541106161	SLAMF1	206181_at
CARMN	-1.28443187691775	7.71398284630419	-8.64819121123909	3.71682889716247e-15	3.86933777517818e-14	23.5875619900166	CARMN	1558828_s_at
CADPS	-1.69203158619777	6.15079217665291	-8.64152849743523	3.87072790911868e-15	4.02112955407684e-14	23.5474495584394	CADPS	239884_at
KLHL18	1.34004419671657	7.07966238696168	8.64137232200286	3.87441022826218e-15	4.02419033492087e-14	23.5465094584818	KLHL18	1557165_s_at
ACVR1C	-1.50189957903622	5.35707500613401	-8.636584783946	3.98899481115555e-15	4.14084471805448e-14	23.5176940178429	ACVR1C	1552519_at
SERPINA3	1.78020239526924	9.3635700336695	8.62863829756259	4.18665973919415e-15	4.33862056937907e-14	23.4698790811681	SERPINA3	202376_at
WASL	1.29595772460718	4.88265307198944	8.62760810869866	4.21298726845456e-15	4.36424931608096e-14	23.4636815700288	WASL	205810_s_at
CASQ2	-1.11042144965876	7.99277507639	-8.62620978510592	4.24898605732007e-15	4.40070681348693e-14	23.4552698594837	CASQ2	207317_s_at
CRABP1	-1.08759839357308	9.10172763296859	-8.62362191798553	4.3164163498027e-15	4.46716002130348e-14	23.4397037719724	CRABP1	205350_at
HECTD4	-1.01385107155952	6.23248143512058	-8.61823036884762	4.46033219592696e-15	4.60738074461187e-14	23.4072793215144	HECTD4	1557529_at
FAM166B	-1.2974922536456	4.47594351106701	-8.59600240350016	5.10571186846499e-15	5.24037537841793e-14	23.2736855316959	FAM166B	229941_at
ADCY8	-2.29259343879476	4.27726936525485	-8.58479558675592	5.46543431149117e-15	5.58651375922191e-14	23.2063820784674	ADCY8	206811_at
SH2D5	1.47825845056016	5.69764939257964	8.58355157283103	5.5068853732198e-15	5.62783098655687e-14	23.1989131834817	SH2D5	230973_at
GPC3	-1.24337366210349	8.18069074366775	-8.5766653258124	5.74204794509538e-15	5.85721028727779e-14	23.1575767908584	GPC3	209220_at
SUSD4	1.21792173712617	8.82913270573337	8.57513510413184	5.79564345493035e-15	5.90747214575535e-14	23.1483930370537	SUSD4	219389_at
HTR7	1.20008643700401	5.66465639192109	8.56956583833095	5.99493224412163e-15	6.10037075092779e-14	23.1149740891536	HTR7	236281_x_at
FPR1	1.37143178447434	6.22405857964961	8.56942979807119	5.99988444710582e-15	6.10427395134929e-14	23.1141578731107	FPR1	205119_s_at
PDGFRA	-1.04914378665717	6.49417472203948	-8.56681294290653	6.09593886888513e-15	6.19623457252825e-14	23.0984582308711	PDGFRA	1554828_at
TNMD	-1.89729181647781	6.87419532383676	-8.56506421651705	6.16097715329215e-15	6.25885220840298e-14	23.087967925442	TNMD	220065_at
SOBP	-1.35593636493126	4.58930830230026	-8.56432417896306	6.18870750777367e-15	6.28468764835671e-14	23.0835288242769	SOBP	233766_at
ARNTL2-AS1	1.35298152905765	4.66766564428201	8.56293058725601	6.24126437037881e-15	6.33688262674951e-14	23.0751698034668	ARNTL2-AS1	1563101_at
AFF4	1.43002326218375	4.60865081922517	8.55567416298734	6.52217261885322e-15	6.60981998027432e-14	23.0316531448644	AFF4	219199_at
ZNF652	-1.18998033378381	7.6671476339407	-8.55279205802364	6.63719485982303e-15	6.71518558402709e-14	23.0143732708109	ZNF652	205594_at
BDNF-AS	-1.65740326218943	4.22668731188	-8.55231491122075	6.65643070634445e-15	6.73340145919302e-14	23.0115127248733	BDNF-AS	1567359_at
ZYG11A	1.26770671317764	7.19231550459016	8.54790695307759	6.83677247688471e-15	6.91071427571957e-14	22.9850895457617	ZYG11A	231517_at
OIP5	1.04826479628963	7.05029761564646	8.54734685650391	6.8600321780284e-15	6.93038173196051e-14	22.9817324761315	OIP5	213599_at
LIF	-1.44383963689138	6.09740961496848	-8.54249778613553	7.06471688388809e-15	7.12926163947178e-14	22.9526721002249	LIF	205266_at
NR2F2-AS1	-1.13532204383718	7.18500439523115	-8.53743427689587	7.28492575140152e-15	7.33929086894929e-14	22.9223336080503	NR2F2-AS1	232878_at
PMP2	-1.07548588313716	5.49492832445591	-8.53312274499759	7.47779359884773e-15	7.52389335695619e-14	22.8965063137716	PMP2	206826_at
HABP2	1.80078974330808	3.57120842922842	8.52779839854607	7.72297554819981e-15	7.75773816090069e-14	22.8646191629033	HABP2	206010_at
UPK1B	-1.58996863570527	4.93266379365184	-8.52670459907791	7.77432370721999e-15	7.80501558377255e-14	22.8580694566259	UPK1B	210065_s_at
PCDHB3	-1.02144729234163	5.53679891699299	-8.52390913131843	7.90710137521871e-15	7.92958121221722e-14	22.8413316327098	PCDHB3	244183_x_at
JAM3	-1.59631259943562	4.61198378080257	-8.52161452804863	8.01776962344171e-15	8.03614214778507e-14	22.8275943689642	JAM3	231721_at
CD207	-1.03307873742828	9.99076947641686	-8.5105598042903	8.5728638606079e-15	8.55330897041491e-14	22.7614330425952	CD207	220428_at
RADX	-1.11915358242838	4.46884482413419	-8.50486056136032	8.87377777643262e-15	8.83901985655772e-14	22.7273371562325	RADX	215803_at
SNCG	-1.26698909939935	6.68019296041107	-8.50313818110764	8.96676380543549e-15	8.92513764904762e-14	22.7170347726417	SNCG	209877_at
LINC01537	-1.02466486419881	7.03073891146119	-8.49349758600258	9.50537114874812e-15	9.43376597491021e-14	22.6593852501036	LINC01537	1559725_at
DNAJC22	-1.36838979215005	4.36205282991437	-8.4928732651671	9.54133797364402e-15	9.46602528958423e-14	22.6556527999152	DNAJC22	239065_at
ZBTB11-AS1	1.15887189645504	5.87418516491988	8.49050124245798	9.67922493837309e-15	9.60108170365655e-14	22.6414728681769	ZBTB11-AS1	232259_s_at
EPHA7	-1.23860094066727	6.76570868166207	-8.48854401474672	9.79448760286942e-15	9.70660883971154e-14	22.6297737806675	EPHA7	229288_at
GRIA4	-1.95971789078586	3.79535600298369	-8.48804854067383	9.8238819127492e-15	9.7339750558094e-14	22.6268123180962	GRIA4	238663_x_at
HMGN2P46	1.12412294293125	6.53246800521173	8.48535831991926	9.98501598576096e-15	9.88825844994531e-14	22.6107340106951	HMGN2P46	242649_x_at
DES	-1.22396215657734	7.70647875071955	-8.47797702386991	1.0440726393212e-14	1.03208590769999e-13	22.5666297170932	DES	202222_s_at
SOX10	-1.48823800985062	5.76583910474361	-8.47697303407585	1.05042854234901e-14	1.03761843817403e-13	22.5606319347536	SOX10	209843_s_at
GABRP	-1.05407347614991	9.62762626075108	-8.47548464978277	1.05992170708692e-14	1.04605089052306e-13	22.5517409341724	GABRP	205044_at
TAP2	1.09101215369847	7.02549468671494	8.47186432380445	1.08336971417513e-14	1.06726556977523e-13	22.5301172232131	TAP2	204770_at
MUC1	-1.87438078563099	6.92875502066215	-8.46695686295584	1.11597813707611e-14	1.09741195404022e-13	22.5008116108852	MUC1	211695_x_at
ALCAM	-1.2469137662028	4.63077832967256	-8.46646315077236	1.11931213522758e-14	1.10049255518015e-13	22.4978637184907	ALCAM	1569362_at
DNASE1	-1.06550712895336	7.28520296809909	-8.45940216281671	1.16809035560151e-14	1.14618342054043e-13	22.4557110992439	DNASE1	241854_at
CHRM1	-1.32788535338451	5.25384705241359	-8.45660807947028	1.18796970953094e-14	1.16464486047345e-13	22.4390349538829	CHRM1	231783_at
SGO1	1.1195077174722	5.55733910885376	8.44673728563928	1.26092481700997e-14	1.23197041404611e-13	22.3801402823156	SGO1	1553690_at
MYLK2	1.21617157316804	3.78569353647512	8.44282437759058	1.29106068022884e-14	1.25938880805552e-13	22.3568014468563	MYLK2	231792_at
KAZALD1	1.05620682758536	6.04954667523226	8.43180334374312	1.37983711434345e-14	1.34120167514184e-13	22.291089401647	KAZALD1	1568598_at
SYT9	-1.47080913618551	3.97725261146736	-8.42336048679057	1.45192072531245e-14	1.40801287081338e-13	22.2407732968377	SYT9	1563658_a_at
IGSF3	1.62032430480675	4.61072010490306	8.42231441818073	1.46110815190998e-14	1.41616890986843e-13	22.2345405780758	IGSF3	1556162_at
WFDC12	1.68819737180786	11.4346546284556	8.42138570213726	1.46931322713505e-14	1.42386920761448e-13	22.2290073391232	WFDC12	1553081_at
XKR4	-1.95969078031525	4.68571489101227	-8.40769258364525	1.59573379254906e-14	1.53928625807375e-13	22.1474535888314	XKR4	237802_at
TFAP2B	-1.01432910290179	6.94684952452478	-8.40128873600749	1.65850493293953e-14	1.59533351879783e-13	22.1093321666419	TFAP2B	215686_x_at
GSDMB	-1.59218241718778	5.1449773207738	-8.40094901491763	1.6619025118516e-14	1.59832048963036e-13	22.1073101775514	GSDMB	215659_at
ASXL3	-1.36976732914058	4.88853985715205	-8.39352746219778	1.73787400198516e-14	1.6675721491495e-13	22.0631461879045	ASXL3	233536_at
SHISA3	-1.24900638368329	5.34941523914329	-8.38954978871871	1.78000014740259e-14	1.70679600244189e-13	22.039482583362	SHISA3	229485_x_at
CLMN	-1.78711739379961	3.53365989141942	-8.387093357758	1.80651981526464e-14	1.73040418534678e-13	22.0248713291572	CLMN	225757_s_at
RBPMS2	-1.05960341351036	8.80112841490662	-8.37937934441023	1.89237566644875e-14	1.80789165757619e-13	21.9789986262519	RBPMS2	228802_at
DET1	-1.06719214569835	6.49736931262677	-8.37906001512484	1.89601571923759e-14	1.81105275068685e-13	21.9771000567816	DET1	1558348_at
SHANK2	-1.20475726127438	6.68640662579806	-8.37848658264023	1.9025697572095e-14	1.81667833523279e-13	21.9736907942422	SHANK2	213307_at
SLC39A2	1.09637034098344	9.96836641767366	8.37509859064907	1.94175408202306e-14	1.85150687887358e-13	21.9535499366586	SLC39A2	220413_at
MIR10A	-1.0273588169453	6.19248890330627	-8.37458503808827	1.94776313156405e-14	1.85691280241089e-13	21.9504972759868	MIR10A	232979_at
TROAP	1.27835472842242	6.92721628797791	8.37281598079252	1.96860437494725e-14	1.87645474547142e-13	21.9399822349588	TROAP	204649_at
DST	-1.39834156460946	4.59646287664137	-8.3642217141803	2.0730446218974e-14	1.97222402474752e-13	21.8889121890911	DST	1553191_at
ST3GAL5	-1.01747678701189	5.85802220587195	-8.36078723129684	2.11630269041766e-14	2.01127845643291e-13	21.86850942666	ST3GAL5	216075_at
SEMA5A	-2.06850503664963	4.20136482287236	-8.34930724907115	2.26749949446062e-14	2.14862278786195e-13	21.8003372064867	SEMA5A	205405_at
ESCO2	1.10509417061964	6.03927715940089	8.34886172433718	2.27357848426256e-14	2.15363658397532e-13	21.7976923096002	ESCO2	235178_x_at
PACRG	-1.21957574409296	6.07327078290873	-8.34719395154795	2.29647841269974e-14	2.17495162332164e-13	21.7877919524642	PACRG	214204_at
PEG3	-1.2138856317333	5.48635523002969	-8.34504889787363	2.32626855005601e-14	2.20163982991713e-13	21.7750595394918	PEG3	209243_s_at
SCGB1D2	-1.49528595738074	11.5543600265919	-8.34162861839057	2.3745637845523e-14	2.24462785132083e-13	21.7547605868216	SCGB1D2	206799_at
TENM1	-1.2775862688494	5.53388572932458	-8.31060495895448	2.86063796688735e-14	2.68138832229669e-13	21.5707982467612	TENM1	1553007_a_at
LOC283788	-1.10374964330065	8.84993558608365	-8.31020504844231	2.86750834588492e-14	2.68736748048094e-13	21.5684287612314	LOC283788	229187_at
CNN1	-1.07069924715888	7.16119780329848	-8.30968794527178	2.87641634279457e-14	2.69525387390391e-13	21.5653649758033	CNN1	203951_at
VIT	-1.02923762547275	7.83691257017909	-8.294278563271	3.15484472409678e-14	2.94403712732533e-13	21.4741028223922	VIT	227899_at
FAR2	-1.74063203454382	8.75130052728676	-8.29139948183058	3.20975488399507e-14	2.99272422036887e-13	21.4570593821956	FAR2	239108_at
GYPC	-1.18300265388456	8.03796320254063	-8.28990385133304	3.23865280931517e-14	3.01719539083941e-13	21.4482066128367	GYPC	202947_s_at
EGR4	1.69580377220997	4.14697206390551	8.28597493335535	3.31580095498668e-14	3.08581135683228e-13	21.4249542208782	EGR4	207768_at
FMO1	1.00010985556667	9.82012076372736	8.28341307450081	3.3670845996579e-14	3.13193859282571e-13	21.4097949675062	FMO1	205666_at
CDSN	1.66419740405428	11.8954793341809	8.2685008881763	3.68160299540055e-14	3.40883393350593e-13	21.3215947898877	CDSN	206193_s_at
ILDR1	-1.03603689402995	5.56825740693908	-8.26605212669554	3.7359659118146e-14	3.45725111290343e-13	21.307117711338	ILDR1	235583_at
KCTD4	1.47606872776597	8.92848227242915	8.26267554747479	3.81223466772436e-14	3.52203329600928e-13	21.2871583683504	KCTD4	239787_at
CTNND2	-1.35847768497915	6.56588781765296	-8.25291147568642	4.04158030846197e-14	3.72699280426983e-13	21.229461394527	CTNND2	209617_s_at
CD5	1.69389751099679	4.42988100606556	8.25282343220338	4.04370938353748e-14	3.72832732790745e-13	21.2289412683347	CD5	206485_at
SFTPC	-1.41679318229934	2.97955525000854	-8.24963343091462	4.12160519022814e-14	3.796946314671e-13	21.2100975967589	SFTPC	205982_x_at
CYP3A4	-1.37304772752193	5.66228269825113	-8.24923376923801	4.13146874550616e-14	3.80539173956451e-13	21.2077369727946	CYP3A4	208367_x_at
ADGRA3	-1.22804559693736	5.22246646594263	-8.24904265035166	4.13619378547793e-14	3.80846068071751e-13	21.2066081357159	ADGRA3	1569542_at
RSBN1L	-1.13782439518118	6.15882669226637	-8.24743211024718	4.17622471496913e-14	3.84079203180719e-13	21.197095980419	RSBN1L	232535_at
PLAC9	-1.10014812989661	9.39625613458495	-8.24237716160734	4.30438100583049e-14	3.9546636110533e-13	21.1672456545015	PLAC9	227419_x_at
ZNF90	-1.04950670907099	5.15647108472871	-8.23800904108791	4.41826095133027e-14	4.05384154243971e-13	21.1414574745834	ZNF90	1562133_x_at
ZSCAN12P1	1.54281179559204	4.88019918346502	8.23510738532921	4.49555581484779e-14	4.11923100681754e-13	21.1243301362527	ZSCAN12P1	239157_at
FOXA1	-1.48946771784023	5.76861050239694	-8.23413326127637	4.52180423132487e-14	4.14189389089776e-13	21.1185808431792	FOXA1	204667_at
GLB1L3	1.15105335093285	4.98325593958084	8.22427332723575	4.79619286034081e-14	4.37709638856841e-13	21.0604038139923	GLB1L3	1562888_at
NR4A3	2.02280134846622	2.24327095141562	8.22334414611027	4.82288679886694e-14	4.40072322643608e-13	21.0549228671524	NR4A3	207978_s_at
PPOX	-1.31387449815835	4.80686576026337	-8.22224330615461	4.8547029753259e-14	4.42901527074826e-13	21.0484297035095	PPOX	238117_at
CNTNAP3P2	-1.17784449456959	6.79420616332099	-8.21027600472135	5.21430003173293e-14	4.73832893016507e-13	20.9778662550117	CNTNAP3P2	220436_at
SLC26A3	-3.12798511330998	3.47233448366303	-8.20794044120331	5.28750036714657e-14	4.79903855534095e-13	20.9641001111761	SLC26A3	206143_at
CCDC85B	1.79067557452868	3.47098093984589	8.20388965341608	5.41688299644989e-14	4.91239140538892e-13	20.9402281993581	CCDC85B	204609_at
ZNF385D	-1.01284457558894	6.87478497651858	-8.20236717050724	5.46631885750392e-14	4.95557923286398e-13	20.9312572904383	ZNF385D	220117_at
AZGP1P1	1.51292232821968	6.09877502614388	8.19316589007299	5.77475655109195e-14	5.21875726332153e-13	20.8770560112691	AZGP1P1	217013_at
ZFP92	1.14520256428654	5.65555732981185	8.18290177202991	6.13921895559226e-14	5.53258276573277e-13	20.8166250454741	ZFP92	233116_at
PYDC1	1.39163354947423	7.02061945654157	8.18094080639975	6.21140134331586e-14	5.59302319574761e-13	20.8050834131949	PYDC1	243722_at
PDE9A	-1.01164076507455	7.57925498248551	-8.1797426624955	6.25591808523674e-14	5.62939962656878e-13	20.7980321027823	PDE9A	205593_s_at
CAT	-1.02214339637054	5.96787893509505	-8.17551043444968	6.41571291140019e-14	5.76654781244132e-13	20.773128207139	CAT	215573_at
OBP2B	-1.81286409256844	5.68183477066996	-8.16691458440556	6.75282638804606e-14	6.05362818111852e-13	20.7225645032363	OBP2B	234722_x_at
NR1I3	-1.43579822061204	5.10638358885517	-8.16680943560885	6.75705702396954e-14	6.05642775058253e-13	20.7219461257178	NR1I3	207007_at
PPIL6	-1.28612728834158	5.08247000933767	-8.16480096520827	6.83837375799952e-14	6.1262999380407e-13	20.7101350259411	PPIL6	236187_s_at
DNAH3	1.67610322655689	5.51215769680104	8.1635502034531	6.88950273118445e-14	6.1710937389828e-13	20.7027803807138	DNAH3	215266_at
PITX1	1.52306002702004	3.00934964678275	8.16234342834746	6.93919284301833e-14	6.213566470554e-13	20.6956848483547	PITX1	208502_s_at
SLC2A13	-1.35366783525708	5.28304066829996	-8.16047392584247	7.01687392704623e-14	6.27695651114615e-13	20.6846935496726	SLC2A13	234268_at
LGI3	-1.63538739153833	5.38691199765292	-8.15645007099284	7.18700939461644e-14	6.42074736357277e-13	20.6610399715426	LGI3	238061_at
BEST2	-1.78500737172124	3.31385845998691	-8.15412221056673	7.28729634693139e-14	6.50502739213835e-13	20.6473583470488	BEST2	207432_at
CLGN	-1.43881557044538	4.75221558987211	-8.15250298343177	7.35787156469985e-14	6.56374005221022e-13	20.6378426065057	CLGN	205830_at
LINC00950	-1.02545078915402	5.12332683552946	-8.14930204628766	7.49938683220262e-14	6.68126079600258e-13	20.6190340332373	LINC00950	214344_at
GRHL1	1.10840263063552	8.96634985486499	8.14655296436331	7.62307719607894e-14	6.78482412006538e-13	20.6028831207851	GRHL1	1552685_a_at
CLEC4C	1.81238565331787	4.01514171574036	8.14200282301191	7.83226291932657e-14	6.96055347589771e-13	20.5761561881535	CLEC4C	1552552_s_at
RSPH1	-1.04201017865073	7.27071025221911	-8.14198167393269	7.83324838357542e-14	6.96055347589771e-13	20.5760319765065	RSPH1	230093_at
PLCXD3	-1.17317489289844	6.89034880729724	-8.13599758939695	8.11707963279816e-14	7.20222864205193e-13	20.5408922500306	PLCXD3	230081_at
SYPL2	-1.59189003754714	6.05146805508582	-8.13162780794751	8.33076204351807e-14	7.38583451806958e-13	20.5152391893743	SYPL2	230611_at
MYO3A	-1.68218788215436	4.51783578326405	-8.11888752127049	8.98611736000867e-14	7.93981846571548e-13	20.4404811542006	MYO3A	244364_at
DENND2A	-1.0923765819423	6.14380066748836	-8.11788643552909	9.03972773890933e-14	7.98589617264288e-13	20.4346091232219	DENND2A	53991_at
OTULIN	1.44314281821798	4.14949636545766	8.11779270424094	9.04476346349405e-14	7.98905399622839e-13	20.4340593434567	OTULIN	240834_at
LMO3	-1.44104681411995	6.63513063666798	-8.10939075271898	9.50764196085999e-14	8.38436006790355e-13	20.3847891628102	LMO3	231348_s_at
PPARG	-1.33642946876153	6.92459300432354	-8.1091198724837	9.52294965717145e-14	8.39650495897192e-13	20.383201058891	PPARG	208510_s_at
LYPD1	1.51927450399095	5.52428751088355	8.10230563821781	9.91616985705232e-14	8.72632523634855e-13	20.3432585929235	LYPD1	212909_at
BLACAT1	1.21938413749562	4.87786449558237	8.0998989849794	1.00588594044735e-13	8.84801735431865e-13	20.3291552467846	BLACAT1	232105_at
SLC6A2	-1.33696146070275	5.86010341459812	-8.09559794298741	1.03189540301534e-13	9.06764403083634e-13	20.3039551162059	SLC6A2	215715_at
DENND5B	-1.37004437708067	4.34094670218632	-8.0918012335824	1.05540839041289e-13	9.26532654878365e-13	20.2817148322052	DENND5B	215058_at
LINC02189	-1.37175062481088	4.71646946450051	-8.085236982378	1.09732022977637e-13	9.61012070527357e-13	20.2432738081834	LINC02189	1557511_at
KCNB1	-1.3574054211479	4.49089367406315	-8.08404500958478	1.1051059004047e-13	9.67210902907425e-13	20.2362949602971	KCNB1	211006_s_at
CAMKMT	1.12605359240105	5.23500552186098	8.07615660463615	1.15802941339599e-13	1.01094137278342e-12	20.1901208792452	CAMKMT	1554875_at
LOC100128079	-1.72620269773499	4.72899068226769	-8.07397439312339	1.17310844967374e-13	1.0239416424954e-12	20.1773510348855	LOC100128079	1569620_s_at
CABLES1	-1.08636880561489	5.46759326023159	-8.0736313674127	1.17549638673182e-13	1.02586216990523e-12	20.1753438599181	CABLES1	1558621_at
CAMK1	-1.05048218376717	7.59663913652146	-8.06742463234399	1.21954578281339e-13	1.06193128962131e-12	20.139032429726	CAMK1	1558556_at
CGAS	1.45697573749556	4.31182996588533	8.06025228507278	1.27248915161493e-13	1.10556720744552e-12	20.0970873499307	CGAS	1559051_s_at
APCDD1L-DT	-1.28533043008806	4.48416074232576	-8.05837489024203	1.28671951401262e-13	1.11704333802223e-12	20.0861107806851	APCDD1L-DT	1559433_at
HAO2	-1.90306617405425	6.8709428698468	-8.05705031774971	1.29685436218496e-13	1.12566299813403e-12	20.0783670859245	HAO2	220801_s_at
GPC6	-1.60214150320737	3.60077294574891	-8.0555221709085	1.30864517262552e-13	1.13499642787596e-12	20.0694339641556	GPC6	223730_at
SGCA	-1.48012791900435	6.09535986317306	-8.05526539643831	1.31063678268203e-13	1.13636324283444e-12	20.0679330062208	SGCA	210632_s_at
FOXD3-AS1	-1.3903609859982	4.05661928719766	-8.04768188300471	1.3708305242239e-13	1.18592023594844e-12	20.0236137298626	FOXD3-AS1	230423_at
SLITRK5	-1.65342706647878	4.75391201807818	-8.04562684187153	1.38760892083149e-13	1.19948644658438e-12	20.0116069532596	SLITRK5	214930_at
TNRC6A	-1.21785666451296	9.50572364636984	-8.03524861552201	1.4755020887468e-13	1.26944259169522e-12	19.9509921493699	TNRC6A	243834_at
OBP2A	-2.16186316850347	4.42051941513858	-8.02898387652839	1.53120589860796e-13	1.31550412486471e-12	19.9144194639132	OBP2A	234436_x_at
TIGIT	1.54156440307819	4.83661323608273	8.0193460560153	1.62099711757736e-13	1.38850097765223e-12	19.8581802295076	TIGIT	240070_at
MAP6	-1.91551754604535	4.42294538909342	-8.01858955179311	1.62826209306112e-13	1.39428707812242e-12	19.8537671137063	MAP6	235672_at
FBXO11	1.14549190238735	6.17612330921057	8.01728692079802	1.64084741266308e-13	1.40462395940745e-12	19.8461685718022	FBXO11	219208_at
SLC4A5	-1.59199459974856	2.70502641183386	-8.00997413952329	1.713310187314e-13	1.46184822864221e-12	19.8035217905187	SLC4A5	221723_s_at
FGF9	-1.98665136438827	4.25279239756729	-8.00135781599913	1.80276832588615e-13	1.5331522510161e-12	19.7532955337301	FGF9	239178_at
CLEC4E	1.15643256694739	5.89519825294631	7.99938828183236	1.82385811837283e-13	1.55036446862616e-12	19.7418181588742	CLEC4E	222934_s_at
CCL8	1.06692509759232	8.83578555951521	7.98775582527782	1.9534991214739e-13	1.65541792415663e-12	19.6740566092136	CCL8	214038_at
SPRR2G	1.06411891747985	13.5884140282374	7.97868322077311	2.06091380480733e-13	1.7434264615108e-12	19.6212377833787	SPRR2G	236119_s_at
TCL1A	1.771777177384	2.61500742828511	7.9762964376977	2.09013131847734e-13	1.76572821133728e-12	19.6073469554285	TCL1A	209995_s_at
EDA	-1.31168468488242	4.35713751653499	-7.97521148543829	2.10354796409969e-13	1.7762391496085e-12	19.6010332712032	EDA	211127_x_at
MRAP	-1.65785882316955	5.49019224144103	-7.96449196211158	2.24077997955556e-13	1.88397117303092e-12	19.5386739440598	MRAP	1555740_a_at
ZNF138	-2.04182012929631	3.46147600055654	-7.96277496007146	2.2635705847065e-13	1.9013784255466e-12	19.5286890746185	ZNF138	1559709_at
DGKG	-1.14352957253455	4.47175711055626	-7.96257294011055	2.26626715031318e-13	1.90285760312598e-12	19.5275143339372	DGKG	242319_at
HSPB6	-1.08951490974501	8.04312579238204	-7.95066502820376	2.43096650952552e-13	2.03324298467658e-12	19.4582941764912	HSPB6	214767_s_at
GTSE1	1.0547813353813	5.60332845746112	7.947875321769	2.47123445834694e-13	2.06502741876997e-12	19.4420845811891	GTSE1	204315_s_at
SLC39A6	1.1874716821029	7.87198794424873	7.92909750397574	2.76001951088706e-13	2.29372346493008e-12	19.3330438370799	SLC39A6	1555460_a_at
SUSD2	-1.05899541315278	9.15989458247696	-7.92088245245978	2.89664528265405e-13	2.40288394521484e-12	19.2853771595073	SUSD2	227480_at
GPR39	1.04156793641969	6.02060645927789	7.91918157516221	2.92575918868487e-13	2.42556305748818e-12	19.2755108985019	GPR39	208600_s_at
NES	1.16633151581262	9.61542326007446	7.90460805927119	3.18739643714478e-13	2.63010715666905e-12	19.1910144832052	NES	218678_at
PRR26	-1.23987384233774	6.0390918578263	-7.90194456945152	3.23765947991801e-13	2.67037308892015e-12	19.1755794825072	PRR26	1557548_at
ARHGEF7	-1.38105934092454	6.81912545325056	-7.90129942869149	3.24995166058858e-13	2.67929896023343e-12	19.1718412345803	ARHGEF7	1562270_at
SART1	-1.37436944621278	4.93764167395122	-7.89971124706283	3.28040940123641e-13	2.70277854147982e-12	19.162639166814	SART1	231998_at
PEBP4	-1.04760333862157	6.09171711540464	-7.89793371616156	3.31483387134194e-13	2.72908510639393e-12	19.1523410062597	PEBP4	227848_at
ZNF91	-1.93983598430646	4.32075387014137	-7.89762289849921	3.32088995855851e-13	2.73365941710609e-12	19.1505403880171	ZNF91	244259_s_at
CLEC3A	2.5409082761802	1.72983362702804	7.89631731708467	3.34644833308054e-13	2.753040364297e-12	19.1429772963744	CLEC3A	231802_at
PPP2R5C	1.03504461654422	4.73269309192535	7.88852025645219	3.50319300553321e-13	2.87545797374479e-12	19.0978218172125	PPP2R5C	1554364_at
ADGRG2	-1.83106888559668	4.67751282217483	-7.88549065453735	3.5660402783279e-13	2.92401398046758e-12	19.0802819174144	ADGRG2	206002_at
TIMP4	-1.38237219360065	6.6139344678028	-7.88528927972958	3.57025704156865e-13	2.92703259480831e-12	19.0791161673581	TIMP4	206243_at
PPM1K	-1.36542754163798	8.34283077430496	-7.87991400501843	3.68465839742639e-13	3.01539736385702e-12	19.0480040382878	PPM1K	240050_s_at
ZNF770	1.01106801502452	10.4678287274274	7.87749661383411	3.73728406563605e-13	3.0561771805063e-12	19.0340153704022	ZNF770	220608_s_at
FABP7	-2.00854621550623	9.43812496219926	-7.87121815838121	3.87746696624915e-13	3.16324241091722e-12	18.9976932764764	FABP7	205030_at
PTGIR	1.25760342607277	5.06562718055712	7.85849973246121	4.17759549085546e-13	3.39895883128753e-12	18.9241559993514	PTGIR	1555620_a_at
LINC00996	1.73628525056027	4.54915914222568	7.84428409096159	4.540346903804e-13	3.67441484555186e-12	18.8420275641712	LINC00996	1560762_at
FREM2	-1.31128871755878	7.60367462074259	-7.8441078841602	4.54503363638096e-13	3.67766337234171e-12	18.8410099955626	FREM2	230964_at
DDO	-1.04310525884448	5.51330538144867	-7.83426418377841	4.81460870727136e-13	3.8820045873774e-12	18.7841810571018	DDO	222134_at
CALML5	1.05397659906226	11.3386383866465	7.83229147368567	4.87050733882003e-13	3.92649644278952e-12	18.7727963715453	CALML5	220414_at
ADH6	-1.52460546767153	4.41478801934819	-7.82561863690328	5.0643954036432e-13	4.07619341519494e-12	18.7342968065482	ADH6	214261_s_at
SLC30A4	1.54442998149808	4.21549576447257	7.82003719140543	5.232427900471e-13	4.20339399732959e-12	18.7021059632345	SLC30A4	207362_at
PLAC8	1.21567567627368	6.30037184441656	7.81670051658834	5.33550508337587e-13	4.27740088612281e-12	18.6828669340378	PLAC8	219014_at
SLC26A7	-1.12379247077446	6.59555095250744	-7.81090308547162	5.51940447273649e-13	4.41899896832432e-12	18.6494485491833	SLC26A7	239006_at
NDEL1	1.06672011409786	5.55927393521067	7.80994317319828	5.55045359204732e-13	4.44234210265311e-12	18.6439164117626	NDEL1	243096_at
ULK4	-1.00565748771323	6.29678227148168	-7.80470481390096	5.72296483832471e-13	4.5746067622135e-12	18.6137325039921	ULK4	232206_at
MYLK-AS1	-1.0436668304522	5.77874989830538	-7.79366069912937	6.10426109004091e-13	4.86374927277742e-12	18.5501266214403	MYLK-AS1	230460_at
RBP4	-2.13762980380551	6.40029338170849	-7.78978328089281	6.24400880627247e-13	4.9707510408117e-12	18.5278056742348	RBP4	222049_s_at
RNF150	-1.77861230496487	3.72658223036072	-7.78072721657515	6.58286321078975e-13	5.23060668580046e-12	18.4756935489948	RNF150	232501_at
KLK12	2.12158233299206	4.76721531412342	7.7792094173366	6.64141036125924e-13	5.2717641042661e-12	18.4669623510317	KLK12	233586_s_at
JADE2	-1.24627621092691	5.71400719637312	-7.77648408817075	6.74783335400394e-13	5.35002593721237e-12	18.451286818845	JADE2	232279_at
KLHDC10	1.1807874883074	5.67417469996336	7.77380282897408	6.85418285517408e-13	5.43002498864265e-12	18.4358673115956	KLHDC10	209254_at
APOE	-1.11821037322477	6.94725446634808	-7.77277680425471	6.89531670914985e-13	5.4606234222591e-12	18.429967469814	APOE	212883_at
SLC1A6	-1.95810667716167	3.98803046052848	-7.77267420512307	6.89944337898678e-13	5.4631001701101e-12	18.42937752518	SLC1A6	206882_at
UNC93A	1.60990175010089	7.15528470518292	7.76503843552171	7.21352662693848e-13	5.70023946130743e-12	18.3854822636559	UNC93A	214640_at
ZP4	1.30515444943396	4.28927853574359	7.74968345531314	7.88860691794607e-13	6.20143182226745e-12	18.2972742519519	ZP4	231756_at
C8orf34-AS1	-1.70186438881378	3.70806467684014	-7.74277776012179	8.21225703824418e-13	6.43458230963028e-12	18.2576310416968	C8orf34-AS1	1556421_at
LINC00473	1.88889525198321	3.77098947066436	7.73705548443776	8.49037698797718e-13	6.63538253026947e-12	18.2247942305986	LINC00473	230251_at
CHRM3	-1.51194017310552	5.09165135630882	-7.73672048136671	8.50694503218644e-13	6.64548106350612e-12	18.2228722026499	CHRM3	1553705_a_at
PCP4	-1.15451055811988	8.83076178513996	-7.73645099891091	8.5202958892224e-13	6.65495968204621e-12	18.2213261179262	PCP4	205549_at
LILRB2	1.06190912242389	7.8701298792226	7.73261049262251	8.71283417384136e-13	6.79757717543916e-12	18.1992950244238	LILRB2	210146_x_at
COL12A1	-1.41950363382601	5.04103217467948	-7.7257822608802	9.06585344486814e-13	7.05387131205587e-12	18.1601377631557	COL12A1	233109_at
CAPS2	-1.1481624975112	4.00461951178002	-7.7189377919546	9.43391717048979e-13	7.32149639881518e-12	18.1209040402206	CAPS2	224370_s_at
AGR2	-1.26095137600295	4.88693039659201	-7.71808227397634	9.48095074889959e-13	7.35591006380141e-12	18.116001231553	AGR2	228969_at
SOX5	-1.65631114783062	3.82901134704443	-7.71676530980202	9.55380720653451e-13	7.41033350854411e-12	18.1084544738708	SOX5	207336_at
KMO	1.45826751445736	5.15596689038734	7.71432858118685	9.69007515545918e-13	7.51389673982032e-12	18.0944926275859	KMO	205306_x_at
CAMK2N2	1.26187995564536	5.09619391808162	7.70470093347512	1.02475534489882e-12	7.92034188328287e-12	18.0393493584065	CAMK2N2	230706_s_at
RIMS1	-1.37684471722662	5.15335584167447	-7.70391188032439	1.0294625882739e-12	7.95335128075107e-12	18.0348314512269	RIMS1	231986_at
CDH4	-1.18250335396609	5.14524123097415	-7.70108150371356	1.04652449278012e-12	8.07520434255406e-12	18.0186273064545	CDH4	220227_at
CHDH	-1.44349560412982	5.22021350926961	-7.68440826251843	1.15286588878435e-12	8.86040799399556e-12	17.9232299279715	CHDH	231994_at
C18orf15	-1.10164174175504	4.83555735100882	-7.68039007046039	1.18005305111195e-12	9.05154328977916e-12	17.9002544441403	C18orf15	1553435_at
TOR1A	1.05582675642414	5.51972972870821	7.6802390468864	1.18108715950478e-12	9.05820457931317e-12	17.8993910249857	TOR1A	1554849_at
PDXDC1	-1.0124494541523	5.92770018604555	-7.67663882048624	1.20600639706096e-12	9.23765757345303e-12	17.8788105504818	PDXDC1	238957_at
SELE	1.20276169053367	8.3535254446147	7.67486000069724	1.21851000090264e-12	9.33048812060397e-12	17.8686437611792	SELE	206211_at
CAPZA3	-1.30202907400122	6.10919221164566	-7.67364607518464	1.22711644521636e-12	9.39014578617278e-12	17.8617062631117	CAPZA3	236888_at
ACTA2	-1.07901383071966	7.71058463446871	-7.67035077118962	1.2507838878808e-12	9.56723685924491e-12	17.8428765176052	ACTA2	243140_at
AQP9	-1.4443662619518	8.44839748859733	-7.66806130606609	1.26749264693275e-12	9.68420353144887e-12	17.8297965608015	AQP9	205568_at
NRXN3	-1.55049185639257	2.53862360374994	-7.66166136796023	1.31538100540641e-12	1.00262730336812e-11	17.7932430938101	NRXN3	215020_at
LOC283140	-1.01114013815261	5.9328510581479	-7.65983407088143	1.32937964326019e-12	1.01273278522016e-11	17.7828091450369	LOC283140	1563800_at
LOC101926959	-1.84603310077593	2.40956482439992	-7.65961428466874	1.33107329357499e-12	1.01388175433565e-11	17.7815542373543	LOC101926959	1560850_at
IL2RA	1.3963489999246	4.85362532909986	7.64827559195035	1.42140682897781e-12	1.07923091757203e-11	17.7168377671682	IL2RA	211269_s_at
NRP2	1.62613782519935	3.45041610493307	7.64337185236417	1.46232916793397e-12	1.10883408066219e-11	17.6888637608642	NRP2	210842_at
HYMAI	-1.03543925955996	8.19987615286417	-7.64132883018454	1.4797205566123e-12	1.12131248782647e-11	17.6772116633398	HYMAI	215513_at
GPR158	1.67373148646123	5.5685922211922	7.63831339063447	1.50576438174496e-12	1.13995662658413e-11	17.6600162943518	GPR158	232195_at
DIRAS1	-1.20530382476693	5.35648412276836	-7.62489997173143	1.62721943364992e-12	1.22680946683411e-11	17.583567252493	DIRAS1	226573_at
CDCP1	1.06102845216533	5.91553468981675	7.6226162588071	1.64884250775854e-12	1.24225525853242e-11	17.5705579071865	CDCP1	1554110_at
ZNF135	-1.1442759550902	5.92575114504296	-7.62197334291998	1.65498100751252e-12	1.24585001494902e-11	17.5668958320114	ZNF135	206142_at
MOGAT1	-1.57639189432947	6.19728492973881	-7.61751517347208	1.69817376566027e-12	1.27643182069666e-11	17.5415060811884	MOGAT1	1553062_at
CACNB2	-1.54927729716664	4.01947996340247	-7.61477852485382	1.725238229247e-12	1.29552808932948e-11	17.5259241835075	CACNB2	215365_at
STK32A	-1.08146156017766	5.4024611386677	-7.61291989942981	1.74386229173766e-12	1.3081294133073e-11	17.515343130413	STK32A	1553938_a_at
CCSER2	1.83835001891347	4.20536623943035	7.61080271439407	1.76531967726187e-12	1.32294950793409e-11	17.503291656331	CCSER2	1554131_at
PRKAG2-AS1	-1.01445069441628	4.56476246077334	-7.61028652290891	1.77059069650096e-12	1.3263056080448e-11	17.500353632573	PRKAG2-AS1	230373_at
PDCD4	-1.02488624376722	5.16721344087678	-7.60801378489111	1.79398429300189e-12	1.34254162633285e-11	17.4874189803659	PDCD4	1557166_at
TMEM178B	-1.02566417680095	5.75832016947262	-7.59894703613041	1.89039226897691e-12	1.4117907021761e-11	17.4358370220177	TMEM178B	227318_at
MOGAT2	-1.79816716403693	5.67964170281044	-7.59751788855235	1.90604929249419e-12	1.42290066994975e-11	17.4277091696708	MOGAT2	232428_at
KCNG3	1.45533041583078	4.64802485062671	7.59410709254159	1.9439366845405e-12	1.44979863902949e-11	17.4083143231146	KCNG3	1552897_a_at
HSD3B1	-2.9690255577097	5.16850345785808	-7.58752769299274	2.0191384325785e-12	1.50219613282391e-11	17.370913938897	HSD3B1	204515_at
LOC100240734	-1.12719510063252	5.53704600832548	-7.58124486008618	2.0936345370484e-12	1.55381387692577e-11	17.335214309802	LOC100240734	239612_at
ZNF536	-1.04747992333858	5.34658543894208	-7.5708934411325	2.22234687360114e-12	1.64442841134311e-11	17.2764284858675	ZNF536	239340_at
PTGDR	-1.05767119337615	5.33097781153654	-7.55286559829881	2.46546341766429e-12	1.8157221492564e-11	17.1741431890623	PTGDR	215894_at
MEGF10	-1.11750284263088	6.21094711426218	-7.54811356229484	2.53381445747028e-12	1.86304875554314e-11	17.1472015367122	MEGF10	232523_at
ZIC2	1.01628804436531	7.42129323848795	7.54345547164182	2.60263268030656e-12	1.91056581358434e-11	17.1208006926789	ZIC2	223642_at
GLDC	-1.97496202758155	6.89110094861484	-7.53609943720349	2.71509365736265e-12	1.98683293853392e-11	17.0791251344695	GLDC	204836_at
FRG1BP	-1.30686915607031	4.63087295572795	-7.53389748516843	2.7496830082222e-12	2.01095396568418e-11	17.0666539327124	FRG1BP	243689_s_at
C15orf62	1.11840043617542	6.76590584263816	7.52831029612373	2.83941776325987e-12	2.07269914828082e-11	17.0350179151838	C15orf62	1569064_at
MYMX	-1.17658214273986	5.70116535975507	-7.52799669752717	2.84453938713774e-12	2.07616060595055e-11	17.0332425912136	MYMX	222278_at
PTPRG	-1.01854587899921	5.35911940928852	-7.5194764764447	2.98724089392431e-12	2.17508850546427e-11	16.9850226114519	PTPRG	1569323_at
ALDH3A2	-1.01561864421364	8.78843174980235	-7.5168631450394	3.03241297529139e-12	2.20511328790051e-11	16.9702379994545	ALDH3A2	210544_s_at
OSBPL10	1.02474348345556	5.76429483759757	7.5163115071813	3.04203418601833e-12	2.21056910048581e-11	16.9671175025075	OSBPL10	231656_x_at
KRTAP5-AS1	1.0179578501738	6.16913277044834	7.50921120725324	3.16860039929928e-12	2.29765552827173e-11	16.9269628683527	KRTAP5-AS1	1562681_at
LINC00518	1.26771494616758	7.32804977351385	7.50359023425771	3.27247862529118e-12	2.36921039244962e-11	16.8951878267047	LINC00518	244829_at
CADM2	-1.23764568496566	4.24927564385623	-7.50138878811065	3.31407407714933e-12	2.39741995459301e-11	16.8827464296994	CADM2	235118_at
COCH	-1.54697730581183	6.96056179982982	-7.49557552326935	3.42644373611204e-12	2.47543355274743e-11	16.8499017763832	COCH	1554242_a_at
LOC101927972	1.01968190509683	8.14479582727503	7.4949715023265	3.438333307681e-12	2.4833668903231e-11	16.8464898222178	LOC101927972	240361_at
TUBBP5	1.30525087230866	6.98795882661957	7.49361111942875	3.46526077700969e-12	2.50083332870914e-11	16.8388058860899	TUBBP5	222361_at
CXXC4	-1.14998132437163	4.76303394378415	-7.48524657317979	3.63547292228579e-12	2.61745433270971e-11	16.7915753166178	CXXC4	229774_at
FKBP5	-1.16403266995917	7.32156946490151	-7.48394420870753	3.66270876168052e-12	2.63532835300543e-11	16.7842238801091	FKBP5	204560_at
KCNJ5	-1.32630477362921	5.87757762878894	-7.48383850250042	3.6649281876356e-12	2.63657827182864e-11	16.7836272301947	KCNJ5	208404_x_at
CRISP2	-1.53309922468261	5.18826417524901	-7.48343641499676	3.67338264532648e-12	2.64196522143154e-11	16.7813577194334	CRISP2	210262_at
SFRP1	-1.086568439925	7.58578150218749	-7.4710263077326	3.94402321926714e-12	2.82472451550211e-11	16.7113413358032	SFRP1	202036_s_at
ISM1-AS1	-1.63832069921368	3.05482877356374	-7.46916066233721	3.98637939192579e-12	2.85378723104448e-11	16.7008206530988	ISM1-AS1	240719_at
FAM111B	1.62207042174222	4.81497068130452	7.46702172990074	4.03549377411589e-12	2.88758830126667e-11	16.6887604931261	FAM111B	1557128_at
MYCBPAP	1.24782971006006	4.6185709357993	7.46436556690983	4.0973184936545e-12	2.93067619885609e-11	16.6737864099895	MYCBPAP	1562791_at
PRUNE2	-1.08475323366677	4.62102980745523	-7.45871464186051	4.23198217286621e-12	3.02304187746877e-11	16.6419383619071	PRUNE2	1552455_at
FBP1	-1.02462675682717	7.05367879874085	-7.45685345534379	4.27728593681624e-12	3.05340917346165e-11	16.63145157374	FBP1	209696_at
MYBPC1	-1.26636890436472	6.94188722434162	-7.45439180120169	4.3379432398416e-12	3.09388268508139e-11	16.6175835084942	MYBPC1	214087_s_at
CLCN5	1.13868403964144	6.01696718277441	7.44916082937725	4.46967737519111e-12	3.18228138924254e-11	16.5881218191263	CLCN5	232128_s_at
GYG2	-1.26831958652437	9.93296233923291	-7.43636857782306	4.80872932037124e-12	3.40787136216847e-11	16.5161179950478	GYG2	215695_s_at
SLC27A2	-1.48136598959127	6.33637829079524	-7.4356765595016	4.82777902299741e-12	3.41959862783241e-11	16.5122246203819	SLC27A2	205769_at
SARM1	-1.14131025209726	4.43451783520655	-7.43296706883822	4.90308586763833e-12	3.47114100496084e-11	16.496982487771	SARM1	234060_at
PSG5	1.21524902025891	3.27584785985102	7.42866640849008	5.02500879043205e-12	3.54964283742729e-11	16.4727950982748	PSG5	239583_x_at
CHRNA3	1.12488108015887	6.72822794474999	7.42664873773029	5.08323776791682e-12	3.58938428207222e-11	16.4614499514664	CHRNA3	210221_at
RHD	1.23837873536135	5.23065775074279	7.42629412922294	5.0935402998231e-12	3.59619467836813e-11	16.4594561879774	RHD	210430_x_at
LINC00632	-1.16486378726375	4.93992630354001	-7.42610919967966	5.09892129316659e-12	3.59859973801321e-11	16.4584164527767	LINC00632	1557133_at
LOC100507156	-1.06312790098592	4.47449379810791	-7.42363360086886	5.17149864541326e-12	3.64652680471976e-11	16.4444990861661	LOC100507156	1562263_at
ZBP1	1.38674320801031	4.64289658677568	7.422121842705	5.21632031778086e-12	3.67623502674231e-11	16.4360014198142	ZBP1	208087_s_at
SFRP5	-1.22570382540451	4.72931094675203	-7.41817178764749	5.33525529518132e-12	3.75811753754237e-11	16.4138021341951	SFRP5	207468_s_at
SCEL	-2.2264887684265	2.37551741068688	-7.41762583864076	5.35190315682733e-12	3.76838770250527e-11	16.4107343783465	SCEL	1554920_at
APELA	1.39768918701408	8.46420955168966	7.41690469189886	5.37397214796244e-12	3.78343970113117e-11	16.4066823411194	APELA	1559280_a_at
SCARA5	-1.32197303927057	10.2949294772677	-7.41003490075827	5.58876865263937e-12	3.92455594763752e-11	16.3680918948557	SCARA5	235849_at
NEUROD2	-1.20100507749677	4.51855115563338	-7.4069533406093	5.68785613963686e-12	3.99106178689227e-11	16.3507874400157	NEUROD2	210271_at
SYDE2	-1.16158096643662	4.65782674139846	-7.38544518290342	6.42951066139293e-12	4.47927491605069e-11	16.2301113891345	SYDE2	1560101_at
GRIN2A	-1.37533192628987	6.11881715498569	-7.382347234545	6.54393102340152e-12	4.55666618319509e-11	16.2127445331688	GRIN2A	231384_at
OSM	1.61138389079058	4.43740673437616	7.38215353734089	6.55115156962279e-12	4.56111310415288e-11	16.2116588061647	OSM	230170_at
MAATS1	-1.0209498622861	6.31413699507087	-7.380520147665	6.61235430278187e-12	4.601966286973e-11	16.2025037825234	MAATS1	236222_at
AKT3	-1.03300766736676	8.2357140766835	-7.3789812184137	6.67053460080533e-12	4.64186686138516e-11	16.1938791552001	AKT3	222880_at
ARL14	1.06855269470191	4.80185146866618	7.37385674666721	6.86794085564457e-12	4.77316214926105e-11	16.1651667275285	ARL14	220468_at
FUT9	-1.88878044098486	4.16158929983478	-7.3723713299301	6.92623437385158e-12	4.81122937860927e-11	16.1568458530958	FUT9	214046_at
GAL	-2.85091905354609	7.23146948727519	-7.36832504124213	7.08751870405483e-12	4.91764067441876e-11	16.1341840946517	GAL	214240_at
LINC01600	-1.61311979255187	3.51363737305817	-7.36486245389898	7.22848047717229e-12	5.01226594913627e-11	16.1147965211841	LINC01600	1553363_at
CEACAM5	1.04362238824095	9.39997551490903	7.36432823307047	7.25047394170718e-12	5.02496720449791e-11	16.1118057527373	CEACAM5	201884_at
CXCL11	1.52726948572949	5.46300455138743	7.35936776760842	7.45787698387673e-12	5.16085842416732e-11	16.0840405522542	CXCL11	210163_at
CSRNP3	-1.04998023388644	4.96712362555452	-7.35747355277686	7.53861428377013e-12	5.21211097578568e-11	16.0734406161421	CSRNP3	235018_at
LSP1P4	-1.04883799384713	6.15836676511832	-7.35252393601411	7.75368300781026e-12	5.35403660586039e-11	16.045749449458	LSP1P4	239718_at
CALD1	-1.05410158583529	6.46922275203397	-7.343668684882	8.15369368647266e-12	5.61041029836261e-11	15.9962318316501	CALD1	215199_at
PDE11A	-1.40587481054022	5.37530715111007	-7.3272930056967	8.94788261136602e-12	6.12067411205351e-11	15.9047422581968	PDE11A	237248_at
MMP7	-1.05674981796911	8.83452118316	-7.31472741251797	9.60869808036311e-12	6.54322540221513e-11	15.8346112671642	MMP7	204259_at
MAP3K13	-1.14012438217987	4.3768379373023	-7.30920646566028	9.91407801364668e-12	6.73859044500413e-11	15.8038176146944	MAP3K13	211083_s_at
MAP4	1.28711305375551	4.18059586168445	7.30421173988862	1.01986031456922e-11	6.92251554302573e-11	15.7759694570643	MAP4	235066_at
SCGB3A1	-1.09102811889656	6.43296562459289	-7.30250525387437	1.02976508328518e-11	6.98367724244818e-11	15.7664571983165	SCGB3A1	230378_at
PRDM6	-1.00130108195069	6.31638279953926	-7.29852638592868	1.05322989424059e-11	7.13926908847064e-11	15.7442827818547	PRDM6	230311_s_at
LTB4R2	1.3341802128547	5.0693236234086	7.2948126942741	1.07560720006505e-11	7.28553315950903e-11	15.723591900624	LTB4R2	220130_x_at
PLIN1	-1.60133602064846	9.70769309094074	-7.28817120174029	1.11680374933373e-11	7.55334549663801e-11	15.6866024667063	PLIN1	205913_at
CCDC110	-1.28016927919896	4.35447109212063	-7.27808076814407	1.18239531394548e-11	7.97624476125466e-11	15.6304381012636	CCDC110	230900_at
KCNJ16	-1.04720847814633	5.48266192565456	-7.27505641600141	1.20278592590451e-11	8.10579569811773e-11	15.6136121983773	KCNJ16	219564_at
MYL9	-1.49832966855013	4.82362516903169	-7.26940552476746	1.24182042250843e-11	8.35546783173131e-11	15.5821834497512	MYL9	244149_at
MLXIPL	-1.56294653675512	4.99472974016627	-7.2672943930911	1.25672234750819e-11	8.45053429467593e-11	15.5704451893558	MLXIPL	221163_s_at
ASTN2	-1.05304218886424	5.24315314339813	-7.26716572988733	1.25763623764142e-11	8.45563960809698e-11	15.5697298574038	ASTN2	209693_at
MBTD1	-1.11633076203138	5.62173327181237	-7.2611115108669	1.3013896361373e-11	8.7347751480244e-11	15.5360775951084	MBTD1	207115_x_at
PDGFC	-1.42547241758479	5.28094303128234	-7.26072840948333	1.30420832620665e-11	8.75141183818669e-11	15.5339486294541	PDGFC	222719_s_at
TMPRSS5	-1.23745082418474	4.54085294201708	-7.26028894021442	1.30744917477107e-11	8.7689871970815e-11	15.531506489747	TMPRSS5	221032_s_at
TMEM132E	-1.13850222175325	4.87649668140737	-7.25732412310311	1.3295219583147e-11	8.9028307496456e-11	15.515032972951	TMEM132E	243708_at
TRARG1	-1.66305349161579	4.9731439876968	-7.25565833591974	1.34208469873869e-11	8.98585364971071e-11	15.5057788554617	TRARG1	239523_at
HINT3	1.07933010052447	5.5282378435889	7.25011353209688	1.38475236031067e-11	9.25906020545258e-11	15.4749833026679	HINT3	226537_at
SH3TC2	-1.41034101939728	3.92565506330722	-7.24991027238755	1.38634166202001e-11	9.26742026787433e-11	15.4738546445135	SH3TC2	240966_at
PLEKHM1	1.13310632748189	4.62594463802867	7.23980324900459	1.46768358409667e-11	9.78724234180817e-11	15.4177535354589	PLEKHM1	216200_at
FCGR1A	1.582835560711	4.22004713215713	7.23576513059477	1.50148509330346e-11	9.99436297496549e-11	15.3953506839794	FCGR1A	216951_at
FABP3	-1.10032450780131	7.02513704682598	-7.22799441172671	1.56870884822417e-11	1.04227921104213e-10	15.3522585431986	FABP3	205738_s_at
CENPI	1.00354579714997	5.16581444287969	7.22329691353232	1.61077935693117e-11	1.06802524060407e-10	15.3262206830448	CENPI	207590_s_at
LGI1	-1.44101372073706	5.71743534579731	-7.21922888136029	1.64811155383576e-11	1.09158690740121e-10	15.3036791497295	LGI1	206349_at
LINC00556	1.19702878591358	4.26067037354772	7.21347125009157	1.70241409100054e-11	1.12496362612345e-10	15.2717868231821	LINC00556	1560988_a_at
CA4	-1.29862379286701	4.87648234246103	-7.20888067210364	1.7469726785679e-11	1.15273631668718e-10	15.2463686458374	CA4	206209_s_at
PCSK1	1.4339861044993	5.19560130436268	7.20544704484015	1.78105249324141e-11	1.17394870485804e-10	15.2273621611253	PCSK1	205825_at
FCGR3B	1.55809740469878	7.79696298943531	7.19465544920233	1.89249479185477e-11	1.24290874167759e-10	15.1676577713189	FCGR3B	204007_at
SDE2	1.00796708852532	5.80066407651375	7.18396465336852	2.00968043078605e-11	1.31670793952339e-10	15.1085580694816	SDE2	1553338_at
TMEM213	-1.39705700858168	8.92235209963889	-7.18058563206734	2.04818847201209e-11	1.34049203623727e-10	15.0898882818466	TMEM213	240183_at
FADS2	-2.50315153437847	6.13118347305669	-7.18031607230221	2.05129163123286e-11	1.34204104269064e-10	15.0883991107024	FADS2	202218_s_at
TUSC8	-1.39020613929295	5.59753372228091	-7.17523792663266	2.11062629749875e-11	1.37920990576962e-10	15.0603506984072	TUSC8	1569436_at
FBLN1	-1.00874224846437	5.55467196396133	-7.1689132963032	2.18689991542634e-11	1.4276866015037e-10	15.0254323434235	FBLN1	207834_at
SRGAP2	-1.26868266917195	5.33193601878554	-7.16615974001127	2.22095175899674e-11	1.44853319125786e-10	15.0102350771861	SRGAP2	1556202_at
DNAH11	-1.62294988118348	2.72137305234552	-7.16067452649559	2.29035254094312e-11	1.4920174571198e-10	14.9799707286296	DNAH11	237804_at
TTC22	1.05208406232143	6.83161712697268	7.14810001723396	2.45763418770384e-11	1.596046433219e-10	14.9106385155606	TTC22	220309_at
PIP	-1.30232967546596	12.4081159366615	-7.14720660446149	2.46996832093516e-11	1.60367554859435e-10	14.9057149852341	PIP	206509_at
GTF2H5	-1.31016569516835	4.30624299263533	-7.14398391468435	2.51496963187168e-11	1.63037662583097e-10	14.8879577337954	GTF2H5	232905_at
NALCN	-1.08722371641785	4.4137394577204	-7.14383492428857	2.51706958368396e-11	1.631351108202e-10	14.8871368901726	NALCN	242880_at
FAM133A	-1.13710394245605	4.74926061431908	-7.13461726480246	2.65041145722924e-11	1.71370915827825e-10	14.8363712834715	FAM133A	239481_at
LEP	-1.8219872162554	7.41418658317117	-7.13296575608842	2.67502815325052e-11	1.7290124633996e-10	14.8272794443258	LEP	207092_at
PSG1	1.75607458092864	6.692964703567	7.12999887530608	2.71981957136495e-11	1.7563025282199e-10	14.8109491050767	PSG1	208257_x_at
SP8	-2.01263669494259	6.82477621479067	-7.12425294431396	2.80868275745664e-11	1.8097777791994e-10	14.7793327042872	SP8	237449_at
SEMA4G	-1.0035154726184	7.50803279184916	-7.1201964144891	2.87313884113964e-11	1.84984533842805e-10	14.757020345532	SEMA4G	219194_at
LINC02487	1.38852620052454	5.76021112839372	7.11751725788559	2.91650773458281e-11	1.87555940235609e-10	14.7422877934273	LINC02487	1561685_a_at
TCEA1	-1.17456333531165	5.54641424812353	-7.11439493581516	2.96786638677728e-11	1.90701721350391e-10	14.7251220766214	TCEA1	1566208_at
SCUBE3	-1.48055727347189	3.21513292760811	-7.11392289400675	2.97570824576624e-11	1.91160672467712e-10	14.7225272675173	SCUBE3	230290_at
GPAM	-1.20390304388617	8.21427685747879	-7.11317712052095	2.98813921792181e-11	1.91936691423725e-10	14.7184279478432	GPAM	225420_at
AHNAK2	-1.00164110647617	10.1796900534792	-7.10899284896758	3.05884169351733e-11	1.96247558780873e-10	14.6954324246498	AHNAK2	1558378_a_at
NFIB	-1.1346128408294	5.99358242522474	-7.10829592103725	3.07077720819633e-11	1.96990195773946e-10	14.6916030254495	NFIB	233394_at
IL37	-1.55069180105036	9.01148405006861	-7.0923705740216	3.35639488753711e-11	2.14381881397303e-10	14.6041537107448	IL37	221470_s_at
TTC6	-1.18862278819058	5.29523748960221	-7.09146619147925	3.37337937339043e-11	2.15416394814438e-10	14.599190755126	TTC6	1556666_a_at
CCNF	1.33326569968539	4.30459567261392	7.08969078032699	3.4069690878326e-11	2.17409004291839e-10	14.5894488788608	CCNF	204827_s_at
GSDME	1.05593792434312	8.59187076482338	7.08647086169019	3.46873249764268e-11	2.21272837835274e-10	14.5717842118227	GSDME	203695_s_at
ANKRD28	-1.04422863380323	8.37130609697465	-7.08187503008803	3.55880716858968e-11	2.2677618053492e-10	14.5465787592859	ANKRD28	229307_at
SGCG	-1.37842484033775	7.49223570104382	-7.07298541089177	3.73963815742122e-11	2.37666763055917e-10	14.4978496406392	SGCG	207302_at
ADAMTS13	1.32386766041583	4.51191671801522	7.06908198075964	3.82187871867973e-11	2.42639594686268e-10	14.4764632274189	ADAMTS13	220208_at
LINC00844	-1.36297662599013	5.21495783554029	-7.06886875804521	3.82642212592826e-11	2.42899837147483e-10	14.4752951917668	LINC00844	230577_at
DPYSL3	-1.55086067079371	5.31956281508251	-7.06772009229955	3.85099007832913e-11	2.44431022211104e-10	14.4690031225549	DPYSL3	237292_at
NELL1	-1.52518236638589	5.86154819224538	-7.06751086924261	3.85548172608418e-11	2.44630919547003e-10	14.4678571172793	NELL1	206089_at
ZNF853	-1.17768076985233	4.86092231309901	-7.06652308320542	3.87675767256618e-11	2.45895273489044e-10	14.4624468353165	ZNF853	232884_s_at
SLC16A9	1.18616669703188	6.49053421082238	7.06419058200858	3.9274584616905e-11	2.48908996630263e-10	14.4496729434375	SLC16A9	227506_at
CIDEC	-1.41408022671392	8.8005873173167	-7.06291915031016	3.95537016509922e-11	2.50474709030345e-10	14.4427109444794	CIDEC	219398_at
ATP6V1A	1.18885419606916	5.97378221872518	7.05846682896141	4.05466385305772e-11	2.56465462940688e-10	14.4183366896301	ATP6V1A	201971_s_at
CLCNKB	-1.08928645335359	7.64739405431072	-7.05747229979604	4.07717733181434e-11	2.5774039844716e-10	14.4128932818103	CLCNKB	1554748_at
PHEX	1.15844953385738	5.75519652082055	7.05302705470346	4.17932328828404e-11	2.6386201014657e-10	14.3885680162964	PHEX	239229_at
VEPH1	-1.23994805123402	4.04127709863701	-7.04973854473881	4.2565103856635e-11	2.68487200433955e-10	14.3705780284885	VEPH1	229759_s_at
WDFY3-AS2	-1.36368470306751	5.3698688204628	-7.04020466958277	4.48832808997073e-11	2.82295339145461e-10	14.3184483610933	WDFY3-AS2	1562953_s_at
ORC1	1.07401783108123	5.93618747025653	7.03498219211301	4.62055033464218e-11	2.90126982657943e-10	14.2899090988768	ORC1	205085_at
TPM1	-1.25318747040191	6.03599810012479	-7.03168410027986	4.70602377109485e-11	2.95070928537398e-10	14.2718920080957	TPM1	238688_at
MAST4	1.33024246872887	4.48065244665859	7.02493885782036	4.88572180133129e-11	3.05777059853238e-10	14.2350579820631	MAST4	1554652_s_at
ARL11	1.24401886890486	3.44127919010556	7.01919830205917	5.04397534515364e-11	3.15248459072103e-10	14.2037255947479	ARL11	1552691_at
ZP1	-1.37629729356168	5.25287503716722	-7.01519718278667	5.15725745352209e-11	3.21740131528206e-10	14.1818955170843	ZP1	237335_at
NEU2	1.04846406660753	4.89256118470172	7.00995415222511	5.30950901394253e-11	3.30710190632613e-10	14.1532999559499	NEU2	221368_at
BRINP1	1.35405255162474	5.07120415500307	7.00929601918172	5.3289310309238e-11	3.31730962217646e-10	14.1497113213104	BRINP1	205818_at
CREB5	-1.26903809167673	5.58032489645242	-6.99878800546877	5.64869583753866e-11	3.50479397318913e-10	14.092438926408	CREB5	232555_at
ELOVL3	-2.41620089476207	6.61566494243066	-6.99522467342423	5.76137126748378e-11	3.57267748723688e-10	14.0730282749643	ELOVL3	234513_at
UBA6	1.31545363387439	3.75637568469283	6.9752698820366	6.43456683396302e-11	3.97211179459104e-10	13.964428988203	UBA6	1555441_at
SLC4A8	1.28321048300439	4.73807478526892	6.97396047837074	6.4813591618583e-11	3.99912033127261e-10	13.9573088740496	SLC4A8	228935_at
CCL26	-1.24278720428903	5.80759715947868	-6.97394327652014	6.48197610895983e-11	3.99912033127261e-10	13.9572153408763	CCL26	223710_at
SLCO5A1	1.23411341622943	4.89615423440959	6.97073834089141	6.59793838317967e-11	4.06745158530103e-10	13.9397910888024	SLCO5A1	220984_s_at
SOHLH1	-1.43656973637064	4.07182955491495	-6.96998737624831	6.62540467333341e-11	4.08208249396557e-10	13.9357089670515	SOHLH1	1561403_at
MELTF	-1.03806671188395	7.71056689274095	-6.96848507138679	6.68068996080028e-11	4.11521770625006e-10	13.9275434146461	MELTF	223723_at
SLC6A15	1.11750612417962	4.93482671927217	6.95917906297834	7.03343751367288e-11	4.32276524348094e-10	13.8769837940367	SLC6A15	232263_at
P3H3	-1.30345003211082	4.93281942416538	-6.9545733896868	7.21475164635531e-11	4.42773090430437e-10	13.8519750310344	P3H3	204854_at
CEP57L1	-1.04596620806686	5.23899719331996	-6.94728805567589	7.51101475175989e-11	4.60128550759073e-10	13.8124345585513	CEP57L1	232152_at
P2RX7	-1.11958410230407	6.41863185467096	-6.94637327298419	7.54905287785281e-11	4.62199850052186e-10	13.8074712922058	P2RX7	207091_at
FAM83C-AS1	1.1209449972953	3.60340149428834	6.94568348901386	7.57786079814782e-11	4.63807835149146e-10	13.8037290250914	FAM83C-AS1	233962_at
PCSK2	-1.0142819448368	7.48585292838702	-6.94011325173321	7.81450268312768e-11	4.77543237062709e-10	13.7735165553	PCSK2	204870_s_at
INTS14	-1.08246312343702	5.22660575300842	-6.93938461057593	7.84599194836514e-11	4.79253278713958e-10	13.7695654708424	INTS14	1568801_at
TEKT3	-1.06762632131463	5.20219373104536	-6.93587901034602	7.99924968828143e-11	4.88123857931682e-10	13.7505594570946	TEKT3	223867_at
MIR5188	1.23988335532135	4.78675441357584	6.92993829828459	8.26573506560755e-11	5.03542133383947e-10	13.7183634537554	MIR5188	238213_at
NIBAN3	1.03821199474375	7.73734596558151	6.92844106620913	8.33426699977447e-11	5.07490865589341e-10	13.7102515581103	NIBAN3	230983_at
SPART	-1.24542157210926	4.61907300574177	-6.92388894407094	8.546089287367e-11	5.19752426904105e-10	13.6855945094729	SPART	216965_x_at
NRK	-1.06446150249555	5.32362755774933	-6.9203084557062	8.71642177988585e-11	5.29522623128065e-10	13.6662067896836	NRK	227971_at
LINC01697	-1.41485692154683	5.34047660612232	-6.91092468983312	9.17887893363671e-11	5.56010642251924e-10	13.6154219945382	LINC01697	237351_at
OGDHL	1.19260238536503	3.82257258430742	6.90230140947709	9.62514810418668e-11	5.81497207288847e-10	13.5687870231104	OGDHL	219277_s_at
ZDHHC2	-1.01941549287166	6.52676670166114	-6.89724091926224	9.89692930049294e-11	5.97059041712955e-10	13.5414349623952	ZDHHC2	244779_at
CCND3	-1.24648900498737	4.63004308979416	-6.89710639227709	9.9042565912646e-11	5.97435160114069e-10	13.5407079949611	CCND3	1562028_at
PRKAA2	-1.30146268969832	7.03602189005352	-6.89500397340933	1.00194667248003e-10	6.04051541711828e-10	13.5293478156959	PRKAA2	238441_at
PTPN14	-1.10706508511107	8.78316112501488	-6.88756972504579	1.04375536416239e-10	6.2801061445558e-10	13.4891933383889	PTPN14	242321_at
IL1RN	1.1466477311762	5.52848807587907	6.88658308489472	1.04943177167862e-10	6.31148191799898e-10	13.4838660493135	IL1RN	216244_at
AQP5	-1.17861392641102	9.31678940057913	-6.8845906797275	1.06098758061345e-10	6.37747317172826e-10	13.4731095187112	AQP5	213611_at
TSC22D2	1.11497770043193	3.48876081992745	6.88454788088791	1.06123718246544e-10	6.37827228221368e-10	13.4728784770038	TSC22D2	210953_at
ZSCAN4	-1.89835232986271	2.46878911860733	-6.88223703112494	1.07480031575043e-10	6.45269652615075e-10	13.4604049790913	ZSCAN4	1552851_at
POLK	-1.12816022458481	4.52045580166199	-6.87734452674198	1.10408255813358e-10	6.61542069763872e-10	13.4340040258132	POLK	1555317_at
PEG10	-1.04485189985135	6.81323444039331	-6.87683763005325	1.10716100148575e-10	6.63241237605276e-10	13.431269313229	PEG10	212094_at
ANKRD31	1.28675872594726	4.13120326392439	6.87434154478554	1.12244390483717e-10	6.71807558806484e-10	13.4178045682258	ANKRD31	1564000_at
LINC01943	1.43413018380777	5.3348000296491	6.87398911894583	1.12461841053672e-10	6.72961711678835e-10	13.4159036839693	LINC01943	236787_at
CAMK2B	-1.03131474240862	2.9002190012211	-6.87373101462671	1.1262135766571e-10	6.73768763581652e-10	13.4145115779407	CAMK2B	213276_at
PTBP3	1.00691816402135	6.71286399017343	6.86847730393915	1.15917236309885e-10	6.92652994015624e-10	13.3861816912997	PTBP3	207223_s_at
MISP	-1.24560050798583	4.47896398762258	-6.85921739021586	1.2195948209552e-10	7.27168449680761e-10	13.3362787417894	MISP	212925_at
CT83	1.34269069139772	3.92832550518711	6.85614357000948	1.24033041078731e-10	7.38565293071182e-10	13.3197219243959	CT83	1559258_a_at
PCDHB9	-1.25116173845611	4.2983427889562	-6.85532628592742	1.24590194837576e-10	7.41559863133516e-10	13.3153204147447	PCDHB9	223927_at
GLOD5	-1.2311626088902	3.8557882514009	-6.85467201464266	1.25037998216937e-10	7.44063185950267e-10	13.3117970299483	GLOD5	241564_at
ZBED3-AS1	-1.1317102823827	5.17084347133288	-6.8406357940749	1.35036220970951e-10	8.00770648762119e-10	13.2362550408829	ZBED3-AS1	1564475_s_at
ZNF503-AS2	1.23218361196679	3.37770202267548	6.82471874915443	1.47329982863888e-10	8.70181140011134e-10	13.1506970431958	ZNF503-AS2	235929_s_at
FBXO40	-1.37607789467181	4.6583578659557	-6.81776717270636	1.53039292715268e-10	9.01370605322342e-10	13.1133662268272	FBXO40	220164_s_at
IFNE	1.33163650424969	4.59511779652194	6.80935336932557	1.60241841532259e-10	9.40953999116772e-10	13.0682120972135	IFNE	1553574_at
SEC14L4	-1.70393353813004	3.74120036229376	-6.80844293471182	1.6104096309679e-10	9.45443429326425e-10	13.0633280008528	SEC14L4	239492_at
LOC102724030	-1.03844468960758	5.91831973388906	-6.801046074616	1.67680726771682e-10	9.81586501213886e-10	13.0236608085307	LOC102724030	240346_at
GRIA2	-1.64710005274885	1.96470047733287	-6.79897687740578	1.6958594669959e-10	9.92094118959993e-10	13.012568722969	GRIA2	241172_at
FAIM2	1.27143769026588	6.19338695124161	6.7978063153203	1.70673177736045e-10	9.97600597895904e-10	13.0062946928743	FAIM2	203619_s_at
KRT4	-1.77560260250052	6.25907119818203	-6.79580619735905	1.72546829139743e-10	1.00790575675379e-09	12.9955758031734	KRT4	213240_s_at
PTPN22	1.32334273808264	4.37759757147882	6.79312502695752	1.75090305356586e-10	1.02188967179455e-09	12.981209898096	PTPN22	208010_s_at
ADRA1A	-1.59992975505907	2.39992031727975	-6.7901301756993	1.77975056954776e-10	1.03783982924514e-09	12.9651671065792	ADRA1A	211490_at
PLIN4	-1.18577416686517	7.95790454555206	-6.78566802845229	1.82360255371555e-10	1.06182608758677e-09	12.9412718367131	PLIN4	228409_at
SLC52A3	1.18953347267523	4.93626841395547	6.7842804410906	1.83745493608584e-10	1.06886741813483e-09	12.9338429953541	SLC52A3	228236_at
MMAB	-1.0669683445173	7.19517327422258	-6.77393620095712	1.94404224204307e-10	1.12703329004034e-09	12.8784896583369	MMAB	242082_at
IDS	-1.05541613672632	5.76619436455441	-6.77024457803482	1.98353744811035e-10	1.14871210650814e-09	12.8587470635974	IDS	236823_at
INPP4A	1.12688804085948	4.18168340194593	6.76884599927327	1.99870591182371e-10	1.15676136052674e-09	12.8512691577346	INPP4A	208363_s_at
CARD18	1.0091445435358	11.1034089949968	6.7637066285029	2.05543378621601e-10	1.18833501386656e-09	12.82379765802	CARD18	231733_at
RORA-AS1	-1.19595197473208	7.62944605538474	-6.7599334549089	2.09808882986188e-10	1.21184245481405e-09	12.8036365427209	RORA-AS1	1562682_at
LGR5	-1.22761079525622	8.85166742927002	-6.75905166286141	2.10818239160625e-10	1.21754380755331e-09	12.7989258165793	LGR5	213880_at
METAP1D	-1.0373961191904	5.42112266318467	-6.75817932628709	2.11821479676834e-10	1.22295030637074e-09	12.7942659519321	METAP1D	1565756_a_at
NODAL	-1.2716131349687	4.34354420689838	-6.75356188205606	2.1721069023644e-10	1.25221367447041e-09	12.7696061701535	NODAL	220689_at
TACR2	-1.32740895962473	3.89218319646988	-6.75353296468881	2.17244863001289e-10	1.25227863833373e-09	12.7694517655545	TACR2	214348_at
ZNHIT2	1.33665242403757	2.0810354280887	6.74992705858754	2.21547878847884e-10	1.27587215883801e-09	12.7502009784066	ZNHIT2	222814_s_at
GRIN3A	-1.06949060570358	5.90110969915043	-6.7480165791222	2.23861622813121e-10	1.28838255024288e-09	12.7400039390566	GRIN3A	233220_at
SGK2	-1.3815542051874	7.42727062817124	-6.74478727660219	2.27826819125813e-10	1.30996228159679e-09	12.7227715696421	SGK2	230573_at
EXTL3	1.23809478639675	2.6594148798075	6.74374769071784	2.29117969846965e-10	1.31683222972593e-09	12.717225091547	EXTL3	211051_s_at
DSG2-AS1	-1.0858353603758	4.84724781454632	-6.74017357557987	2.33612212403481e-10	1.34040798752863e-09	12.6981599666991	DSG2-AS1	1556834_at
SP2	-1.20940010960969	5.20732399491182	-6.73885380806304	2.35293607867524e-10	1.34948893424493e-09	12.6911215096607	SP2	237795_s_at
CRLF2	1.0111464770126	5.71854894243445	6.73776701850865	2.36687134466103e-10	1.35648522819016e-09	12.6853261463683	CRLF2	208303_s_at
MGP	-1.01370391659367	6.6566714684689	-6.72444674703434	2.54441904325945e-10	1.45260636097119e-09	12.6143390279894	MGP	238481_at
WNT7B	-1.33359800763081	5.74964991797362	-6.72424628035482	2.54718889603073e-10	1.4540358414124e-09	12.6132713113209	WNT7B	238105_x_at
KRT222	-1.25217411766654	3.24994849850812	-6.7234969738752	2.55756840858228e-10	1.4590468774962e-09	12.6092805519555	KRT222	243998_at
B3GNT5	1.33567366011623	3.80658520487686	6.70996830393765	2.75230027837448e-10	1.56588988262357e-09	12.5372720805988	B3GNT5	1554835_a_at
ARHGEF11	-1.29635369550158	3.28667967471061	-6.70843014998433	2.77534471568038e-10	1.57768738126247e-09	12.5290903453135	ARHGEF11	238730_at
PGM5	-1.50778157341092	4.03654513055389	-6.70155465305332	2.88069780972542e-10	1.63434837342262e-09	12.4925315902029	PGM5	208491_s_at
AXDND1	-1.77328590523436	4.23428094627108	-6.70055316821393	2.89636866981044e-10	1.64306865554976e-09	12.487208261163	AXDND1	1552870_s_at
LINC00312	-1.18550164010214	6.35938978966813	-6.69722102543453	2.94911571389866e-10	1.67143051370798e-09	12.4694998004877	LINC00312	240306_at
GABPA	1.01643803727298	5.75525949401723	6.69469944809211	2.98965956943675e-10	1.69335581641929e-09	12.4561024465445	GABPA	210188_at
DBIL5P2	-1.19560623707645	4.58760267790503	-6.69282674812221	3.02012508049757e-10	1.70937203702075e-09	12.4461545343304	DBIL5P2	224258_at
LOC105374042	-1.88689821984717	2.12445029909784	-6.69064533218921	3.0559985624906e-10	1.72897501859466e-09	12.434568745826	LOC105374042	1562997_a_at
HIC2	-1.16135114934402	5.03650943146417	-6.68673301601021	3.121391152746e-10	1.76358438851284e-09	12.4137954316542	HIC2	212966_at
LINC00886	-1.01426450194341	6.44408489711656	-6.68262737933778	3.1914970814256e-10	1.80096091368505e-09	12.3920032595445	LINC00886	230780_at
BEX1	-1.02128975287286	5.21866982688497	-6.67886613309877	3.2570822282273e-10	1.83494045160564e-09	12.3720459217218	BEX1	218332_at
MESP2	1.30575481385703	4.31300820277328	6.67262334138316	3.36888017256656e-10	1.89519007547152e-09	12.3389358805994	MESP2	1556015_a_at
BOLA3-AS1	-1.42049512070805	4.4992815512414	-6.67082966093131	3.40169512299198e-10	1.91286311683212e-09	12.3294260420197	BOLA3-AS1	236336_at
PTCHD1	-1.11358568590278	4.73747839063946	-6.6665985585885	3.4803543712883e-10	1.95428135206108e-09	12.3069992630833	PTCHD1	1552848_a_at
SPIB	1.30991920969768	3.82385630099511	6.66292886120034	3.55002529578332e-10	1.99156200540686e-09	12.2875549299597	SPIB	232739_at
PDZRN4	-1.1807379104873	6.8676165035841	-6.65813501982768	3.64311113865709e-10	2.04106057491625e-09	12.262163629355	PDZRN4	220595_at
ZNF577	-1.35707453396158	4.59784348422565	-6.65597002202392	3.68593459480001e-10	2.06420643214883e-09	12.2506999033706	ZNF577	223581_at
ADH1C	-1.13333671049862	5.7856293350934	-6.65367991236504	3.73177227403411e-10	2.08795179167842e-09	12.2385760851417	ADH1C	206262_at
RGS6	-1.20924352053734	3.7329230601699	-6.65243833057855	3.75685733464666e-10	2.10155693443632e-09	12.2320041859935	RGS6	214538_x_at
MAD2L1	1.17188191136623	6.04492482229661	6.64730114587195	3.86242636829253e-10	2.15708030323181e-09	12.2048198600421	MAD2L1	1554768_a_at
OLIG1	-1.21522429433658	4.0707568379954	-6.6440744638802	3.93022260645244e-10	2.19337471682951e-09	12.187751602236	OLIG1	228170_at
MYRF	1.01966827704899	6.00396501059302	6.64368711700266	3.9384395691665e-10	2.19749708710129e-09	12.1857029712748	MYRF	204073_s_at
PCK1	-1.70828014133541	5.59389681053955	-6.64335038199142	3.94559662323168e-10	2.20083141578446e-09	12.1839220773813	PCK1	208383_s_at
TMEM63C	-1.43892858894558	4.35323769998483	-6.63853428653627	4.0493715769316e-10	2.25532204374176e-09	12.1584569486538	TMEM63C	227733_at
CEACAM7	-1.77170693858171	2.68116780793228	-6.62923037272994	4.25751590019322e-10	2.36396549043429e-09	12.1092932194311	CEACAM7	206198_s_at
PARVB	-1.00213988716519	4.68997554804981	-6.62871932398981	4.26924922901433e-10	2.36999900087682e-09	12.106593912171	PARVB	216254_at
JAKMIP1	1.19112349828105	5.18260319632941	6.62673111993311	4.31520067207318e-10	2.39429264000001e-09	12.0960935872539	JAKMIP1	238600_at
EDIL3	-1.24538311219894	4.94265437644743	-6.61303017308669	4.64536975705511e-10	2.56836476354524e-09	12.023785117266	EDIL3	207379_at
LOC100505851	-1.88182049372297	4.00450862622876	-6.61098649493884	4.69670476956801e-10	2.59622215424255e-09	12.0130069181574	LOC100505851	1568647_at
TRDMT1	-1.18456326247464	5.02882760608786	-6.60978328232557	4.72718895986502e-10	2.61228073964645e-09	12.006662188912	TRDMT1	232121_at
BMPER	1.15376358853831	5.48811208279123	6.60180934537441	4.93419486245205e-10	2.72144763547429e-09	11.9646316174366	BMPER	241986_at
GRM1	-1.67607518917559	1.96847633726062	-6.59689695172219	5.06613760839278e-10	2.79136395744946e-09	11.9387533609024	GRM1	207299_s_at
ABO	-1.31195474246779	4.97189274094185	-6.59404471403182	5.14433368079475e-10	2.83220666596972e-09	11.9237331410428	ABO	216716_at
SERPINB12	1.15265662309514	6.59104434001422	6.58341354997014	5.44640218634262e-10	2.98917927663403e-09	11.8677820954423	SERPINB12	1553057_at
SPX	-1.78367280121271	4.21033306090045	-6.57862879227216	5.58798787347124e-10	3.0631966811915e-09	11.8426177399481	SPX	229778_at
SVOPL	-1.49334810169493	4.25794607930853	-6.57713148801146	5.63303428383354e-10	3.08696150615013e-09	11.8347452370086	SVOPL	1554300_a_at
LACRT	-1.08072975608571	5.28061351580621	-6.57691454738545	5.63959051969315e-10	3.09024465488297e-09	11.8336046982497	LACRT	224540_at
PQLC3	-1.22745355215421	3.78654216549523	-6.57533518877495	5.68754775731902e-10	3.11527422992804e-09	11.8253020874533	PQLC3	216458_at
MMP25	1.049596549387	5.25792119130299	6.56660161234629	5.96007954688495e-10	3.25737054404173e-09	11.7794115059719	MMP25	207890_s_at
PPARA	-1.0053490402659	6.81348113959052	-6.54942562486139	6.53408208767335e-10	3.55438203306676e-09	11.6892662361163	PPARA	244689_at
LOC157273	-1.08541563622096	4.2418715560929	-6.54158968860304	6.81370070430472e-10	3.69802547158885e-09	11.6481874349429	LOC157273	1563610_at
TAC3	-1.24447148836724	5.21444009056694	-6.54008156970714	6.86885218779991e-10	3.72463050052524e-09	11.6402847030778	TAC3	219992_at
APCDD1L	-1.44116416997526	4.50176694487725	-6.53972691237856	6.88188557108958e-10	3.73112445023809e-09	11.6384264124061	APCDD1L	235548_at
CDKL2	-1.25878320592703	5.15971996341924	-6.53421032321774	7.08777722281411e-10	3.83421608446979e-09	11.6095290116779	CDKL2	236331_at
LOC100996724	-1.15023656174661	4.82759980339621	-6.53232495706408	7.15952377781944e-10	3.87073037231561e-09	11.5996562931925	LOC100996724	232509_at
APBB1	-1.13898089946057	4.59625917563401	-6.53127477854937	7.19979713647495e-10	3.88940076792638e-09	11.5941577734322	APBB1	202652_at
PTAFR	1.04701228101866	6.27831858224458	6.53079190233767	7.21838971938084e-10	3.89831546727724e-09	11.5916297099826	PTAFR	211661_x_at
EBI3	1.1041211926021	5.20160015156352	6.52794981636656	7.32878213025045e-10	3.95558897306459e-09	11.57675244202	EBI3	219424_at
GPM6A	-1.13542381199213	5.38849531233822	-6.51744382070227	7.75146586735686e-10	4.1730149300683e-09	11.5217911269071	GPM6A	209469_at
ADCY1	-1.5124567791252	3.08088736536975	-6.51280241888629	7.94575621713712e-10	4.2725631507865e-09	11.4975268967369	ADCY1	235049_at
ADCY7	1.20297973909677	5.08128273388345	6.51227178021946	7.96827182425564e-10	4.28382755153566e-09	11.4947534951005	ADCY7	1554827_a_at
PLCZ1	-1.02463046278338	4.03156997914421	-6.51139898909222	8.00544196250565e-10	4.30254142632455e-09	11.4901921166969	PLCZ1	231425_at
KMT2A	-1.31325889619838	3.91874708681276	-6.50545223724661	8.26328074443583e-10	4.43544938839612e-09	11.4591229950332	KMT2A	1559856_s_at
UPB1	-1.92864252106164	3.4769594037092	-6.50455548374968	8.30286450843781e-10	4.45538440473881e-09	11.4544393387506	UPB1	224043_s_at
CFAP46	1.15635883868425	4.20488518536597	6.49113636461472	8.91796848073494e-10	4.76674090022664e-09	11.3843989876827	CFAP46	1555573_at
EYA4	-1.62423293328806	3.40445091996185	-6.48959958510379	8.99121032539362e-10	4.80448030239343e-09	11.3763834102208	EYA4	207327_at
TAC1	-1.32506087489745	5.43027068182779	-6.48173668516696	9.3753100171965e-10	4.99654035666457e-09	11.3353897815208	TAC1	206552_s_at
RHOBTB2	-1.04555211896726	5.01345716310184	-6.48031897712422	9.44626183188841e-10	5.03190145809138e-09	11.32800167842	RHOBTB2	209441_at
USP44	-1.00365357000233	5.19019354847908	-6.47654538517841	9.63770238579787e-10	5.12688633920508e-09	11.308341109649	USP44	224048_at
KIAA0408	-1.46210429567877	2.93118380813592	-6.46315511734221	1.03483153867752e-09	5.4814390987399e-09	11.2386331174819	KIAA0408	205496_at
HAVCR1P1	-1.26778035049105	4.62639933836301	-6.46057732341307	1.04909160429688e-09	5.55105811138412e-09	11.2252234755785	HAVCR1P1	239386_at
SAXO2	-1.34453441366587	4.78651680397101	-6.45803344270391	1.06335348625367e-09	5.62216921583207e-09	11.2119934249838	SAXO2	1556158_at
IFITM10	1.43915791859486	2.31340995334321	6.45566037001998	1.0768295841757e-09	5.69011863485129e-09	11.1996545470176	IFITM10	227886_at
PECAM1	-1.17935087955177	5.31187550721199	-6.45526354820085	1.07909937144317e-09	5.70156147406797e-09	11.1975915256284	PECAM1	1559921_at
FGF1	-1.13043587548291	4.55076677508923	-6.45400876089328	1.08630765731424e-09	5.73521351522363e-09	11.1910685668209	FGF1	1552721_a_at
DNAH8	-1.947515421187	4.03073136603197	-6.45076312911827	1.10517299385606e-09	5.83031005780392e-09	11.1741998527294	DNAH8	233052_at
PLIN5	1.13877729345316	9.03094385673992	6.44980247085697	1.11081839027627e-09	5.85839640092168e-09	11.1692079534818	PLIN5	241368_at
IFT122	-1.60878322617084	3.26201626931308	-6.44631042142418	1.13157967968874e-09	5.96099036390613e-09	11.1510659046541	IFT122	1563794_s_at
FOXI1	-1.32449108880678	5.3187324482977	-6.44596060886423	1.13368033019852e-09	5.97033057730729e-09	11.1492488715534	FOXI1	208006_at
TTC23	-1.10981673211604	4.39854433017432	-6.44555942043485	1.13609421822332e-09	5.98246666487145e-09	11.1471650501902	TTC23	1568821_at
SLC8A1-AS1	-1.03189256946559	5.8258012659047	-6.44451242816014	1.14241764104363e-09	6.01402700982674e-09	11.1417272161045	SLC8A1-AS1	1558920_at
TLL2	1.60535091087286	4.08131665253569	6.44059446357532	1.16638920702796e-09	6.13549450589316e-09	11.1213829791731	TLL2	215008_at
FABP4	-1.54284729758504	8.36217751241591	-6.43783143510739	1.183591179956e-09	6.222389208086e-09	11.1070403272627	FABP4	235978_at
PRSS23	-1.34821690528871	4.3389580032357	-6.43714246923502	1.18791923488331e-09	6.24394195032159e-09	11.1034645449647	PRSS23	1565677_at
F5	-1.0191926960038	6.59056336805038	-6.43214950579079	1.2197533225131e-09	6.40511072881325e-09	11.07755765898	F5	231029_at
PM20D1	-2.66326960118586	8.9990243460026	-6.4315589739203	1.22357346591466e-09	6.42455385084838e-09	11.0744943869129	PM20D1	239929_at
UEVLD	1.23216852630995	5.79566609692763	6.41752182537257	1.31792386931322e-09	6.89281495644735e-09	11.0017297576165	UEVLD	1554396_at
FAM186A	-1.29830462560008	3.45775466154826	-6.39001402912768	1.52402700819559e-09	7.91472042867535e-09	10.8594185573412	FAM186A	216595_at
ZBTB37	-1.00547709902672	6.20997759144419	-6.36714880076243	1.71920360200729e-09	8.86768461695739e-09	10.7414106567433	ZBTB37	223953_s_at
NKAIN2	-1.25414291653529	5.07292497692178	-6.36658428987185	1.72432063573839e-09	8.88988503149426e-09	10.7385004902165	NKAIN2	242002_at
SOAT1	-1.37949835623584	8.46283031743873	-6.36536547596283	1.73541973503928e-09	8.94204825306498e-09	10.7322178016788	SOAT1	221561_at
JAKMIP2	-1.23205531805164	4.40668022009932	-6.36181783652981	1.76812743760661e-09	9.09600749446195e-09	10.7139347950133	JAKMIP2	205888_s_at
FCRL3	1.07289506528343	4.94315939382226	6.35384647683105	1.84384615898371e-09	9.4677205806193e-09	10.6728767185396	FCRL3	231093_at
NOVA1	-1.17070625980007	5.93460246770325	-6.35256295496241	1.85633243648675e-09	9.52914993567863e-09	10.6662686461698	NOVA1	207437_at
NDUFA10	1.15623364699279	3.58978361742023	6.34654929899722	1.91594971314325e-09	9.81307265256271e-09	10.6353189514796	NDUFA10	1554719_at
LONRF3	-1.27883622085498	3.96460456818844	-6.3434462995891	1.9474436928056e-09	9.96317805784096e-09	10.6193562202203	LONRF3	220009_at
DUSP5P1	-1.21874079158395	4.65555152838173	-6.33965496025085	1.98661518780633e-09	1.01535814402475e-08	10.599859006013	DUSP5P1	1553299_at
NR2F2	-1.09149006305828	4.91255056059566	-6.31791910486113	2.22659063132533e-09	1.13172011470465e-08	10.4882199969849	NR2F2	242396_at
ODF3L1	-1.12581892553785	4.49311530011167	-6.31791865042058	2.22659593486565e-09	1.13172011470465e-08	10.4882176653823	ODF3L1	236245_at
PCDHB2	-1.00604219668006	6.01352306259372	-6.31419768298155	2.27044018365328e-09	1.15271907364883e-08	10.4691299440667	PCDHB2	231725_at
MCTP2	1.0385869454749	5.13865175986303	6.3089554276888	2.33365243491328e-09	1.18261606153382e-08	10.4422501886731	MCTP2	1554833_at
CYP4F2	1.24397050176758	7.73684940769729	6.3082655468126	2.34209887217195e-09	1.18634663550122e-08	10.438713843404	CYP4F2	210452_x_at
LRRC7	-1.05800276319073	4.2789842599633	-6.30633415964198	2.36590555743954e-09	1.19773968845377e-08	10.4288147843485	LRRC7	233499_at
LINC00889	-1.16387429851655	4.07985139637915	-6.30288694596744	2.40898892706013e-09	1.21853519832559e-08	10.4111512407312	LINC00889	1553357_at
SBK1	-1.19338633586559	4.71880316792262	-6.30245547015925	2.41443550885645e-09	1.22106429975698e-08	10.4089407782904	SBK1	226548_at
LINC00910	-1.16012725221595	5.44246097163062	-6.30022455389422	2.44279026407517e-09	1.23471903197106e-08	10.397513231932	LINC00910	1559144_x_at
METTL22	-1.10894062033335	5.89527462148837	-6.28945750726316	2.58430413744785e-09	1.30359653764149e-08	10.3423959464488	METTL22	233742_at
CNDP1	-1.12384078700245	4.62980422497897	-6.28912824182626	2.58875631192818e-09	1.30560143302899e-08	10.3407113369309	CNDP1	223699_at
PRKCB	-1.20834641334897	4.32524544475448	-6.26776814070316	2.8942604105706e-09	1.4511113062627e-08	10.2315448100141	PRKCB	227817_at
PDZK1	-1.22709670674511	8.5114761788082	-6.26713208851288	2.90388060062994e-09	1.45566766149667e-08	10.2282976466128	PDZK1	205380_at
PREX2	-1.07982518210678	3.93757157213986	-6.26642303727371	2.91464191459636e-09	1.46066037287402e-08	10.2246780521755	PREX2	1569934_at
HRCT1	-1.0485127952518	6.3996052336361	-6.25806401482396	3.04449825259606e-09	1.52252759499396e-08	10.1820258536709	HRCT1	235496_at
LRRC10B	-1.30335992962006	3.83211047002163	-6.2559621863497	3.07803383526122e-09	1.53845415433684e-08	10.1713068014254	LRRC10B	236666_s_at
SMC5-AS1	-1.07991807379224	4.83899962424202	-6.24133482390372	3.32168042018474e-09	1.65192720550847e-08	10.0967715857864	SMC5-AS1	1557693_at
DYDC2	1.34620265478033	1.97237733266201	6.23835404876769	3.37360543025067e-09	1.67637805052218e-08	10.0815961524707	DYDC2	239733_at
SLC30A10	-1.94818821163983	2.88180999219265	-6.23206775325942	3.485739484599e-09	1.73017593104556e-08	10.0496068841378	SLC30A10	220435_at
TAS2R4	-1.02178617012031	4.4902596512235	-6.23205425836333	3.4859840981066e-09	1.73017593104556e-08	10.0495382340114	TAS2R4	221392_at
ZNF595	-1.19293588676338	7.84472193425186	-6.23172544151061	3.49194956675222e-09	1.7328221325302e-08	10.047865532782	ZNF595	227952_at
ISM1	-1.28029949957926	2.22457080730658	-6.23054914285827	3.51337242919237e-09	1.74250396921347e-08	10.0418821198171	ISM1	232888_at
ST3GAL3	-1.07220321588473	6.03870400961197	-6.22673422701927	3.58374186912702e-09	1.77498946185814e-08	10.0224818807498	ST3GAL3	231659_at
UGT8	-1.02215146023673	6.7538476881797	-6.21484987917475	3.81194819244886e-09	1.88290060007355e-08	9.96209352273559	UGT8	228956_at
SLC7A14	-1.0001892155264	4.48277376724144	-6.21270997742311	3.85452864170059e-09	1.90135649120336e-08	9.9512276765581	SLC7A14	1556641_at
SYT1	-1.32443642058878	4.56687687074456	-6.21049814710423	3.89903111921309e-09	1.92209472944708e-08	9.93999907293142	SYT1	203999_at
SLC34A2	-1.06910258904279	6.0255459883348	-6.20575514449766	3.99616890157578e-09	1.96643447658767e-08	9.91592918318783	SLC34A2	204124_at
LRCH3	-1.06731801668961	6.25523004969286	-6.20329553274616	4.04747386818197e-09	1.99042663916936e-08	9.90345165763034	LRCH3	229387_at
ASPN	-1.03007206943498	6.35117062099585	-6.1997833987538	4.12185605473832e-09	2.02536604469145e-08	9.88564013060469	ASPN	224396_s_at
DLGAP4	-1.13879510394127	5.69724210328719	-6.19280641147213	4.27362187312566e-09	2.09654801178237e-08	9.85027574294068	DLGAP4	1557394_at
RCL1	-1.35517110152924	3.83550620669554	-6.18922829888889	4.35356878815839e-09	2.1328976119405e-08	9.83214905205616	RCL1	233981_at
GALNT13	-1.00457481162034	3.92970579946315	-6.18449943848829	4.46148314689629e-09	2.18185680730371e-08	9.80820284018336	GALNT13	243779_at
C11orf49	-1.11769854664098	4.26550871484406	-6.18075977090871	4.54867921322493e-09	2.22171731269495e-08	9.78927394342213	C11orf49	239789_at
SLCO4C1	-1.38904220352131	6.14463558208912	-6.18009815198513	4.56427907739277e-09	2.22893853658851e-08	9.78592581270165	SLCO4C1	222071_s_at
KCNH8	-1.02076556317341	5.95565749670947	-6.17951691294868	4.57802704392676e-09	2.23485382702407e-08	9.78298463255361	KCNH8	1552742_at
HHATL	-1.11322608904577	5.13706096216657	-6.16989757496278	4.81154412919952e-09	2.34174092277002e-08	9.73433439332429	HHATL	223572_at
LINC00648	-1.14183128452506	4.69537198024498	-6.16712894012752	4.88089501952858e-09	2.37464793729067e-08	9.72034079784291	LINC00648	1557215_at
EPOR	-1.25383116074041	3.64112763471675	-6.15764643388038	5.12593632020962e-09	2.48656346648444e-08	9.67244327333314	EPOR	396_f_at
TBX18-AS1	-1.04158638467628	4.29045747058684	-6.14897724012291	5.36050123364059e-09	2.59390569917072e-08	9.62869487174378	TBX18-AS1	243494_at
PLCB1	-1.04549020516237	5.36441357526571	-6.1459213411179	5.44567116065146e-09	2.63232314303438e-08	9.61328285989216	PLCB1	211925_s_at
AGFG1	1.05075998704907	4.16740082611694	6.14471466479548	5.47966652200067e-09	2.64688370960674e-08	9.60719849379911	AGFG1	213926_s_at
RHBDL3	1.00546632795732	3.70511955171889	6.14431231919287	5.49104792537895e-09	2.65167854902044e-08	9.60516993486554	RHBDL3	1553268_at
CHM	1.07733130001925	5.6188694043271	6.14237887904828	5.5460647621818e-09	2.6768281327003e-08	9.59542303359032	CHM	1569183_a_at
CUX2	-1.68588995281783	6.97500306009622	-6.13561213678916	5.74290829131143e-09	2.76719406739625e-08	9.56132576343679	CUX2	213920_at
CBS	-1.05947515407745	5.0086348469246	-6.13472504905846	5.76921655553692e-09	2.77889098030113e-08	9.55685754851493	CBS	212816_s_at
GPSM1	-1.11541455023595	4.91215516673477	-6.13418447997311	5.78530610616924e-09	2.7863954488619e-08	9.55413493192797	GPSM1	1554259_at
CARD16	1.18935404381205	3.88329020028044	6.1207035140297	6.20110441606745e-09	2.97617085628939e-08	9.48628653765791	CARD16	1554744_at
PCAT18	-1.17899571659802	4.84368583166559	-6.11270931643741	6.46137663339376e-09	3.09592294654985e-08	9.44609754148177	PCAT18	1559276_at
PRR9	2.01587945606314	10.1714514380457	6.10950747091163	6.56860101197568e-09	3.14564474318797e-08	9.43001041498629	PRR9	237732_at
CYP17A1	-1.09886490015067	5.942696357483	-6.10691931272322	6.65654822420861e-09	3.18441485833061e-08	9.41701059660953	CYP17A1	1562573_at
PTTG3P	1.05504291995727	3.92996429631258	6.10590002339385	6.69150047523544e-09	3.20001564316888e-08	9.41189187073468	PTTG3P	208511_at
TFCP2L1	-1.02098720666185	5.54706677065175	-6.10517721691805	6.71639513677170e-09	3.21135902145162e-08	9.4082623709314	TFCP2L1	229341_at
HS6ST3	-1.05380260534853	4.94498637856975	-6.08893379569461	7.30043254507107e-09	3.47420271043399e-08	9.32677029130607	HS6ST3	232276_at
NCAM2	-1.31853208295191	2.89956874117749	-6.08641691637953	7.39527742695218e-09	3.51719548815771e-08	9.31415574762234	NCAM2	205669_at
EGOT	-1.38650616414573	4.00286508263439	-6.08152459942948	7.58310798730127e-09	3.60057689279806e-08	9.28964514355297	EGOT	222314_x_at
LOC283194	-1.2846401752402	3.87472590465429	-6.08136335859614	7.58937749786538e-09	3.6032408361913e-08	9.28883753929253	LOC283194	1563867_at
CACTIN	1.09908942835825	5.9388821228567	6.06779596193859	8.13553681216543e-09	3.84584536750082e-08	9.22093206775489	CACTIN	240373_at
PCDH9	-1.24327202267794	4.73018494423627	-6.06673385183215	8.17988374919876e-09	3.86614059463556e-08	9.21562027432078	PCDH9	238919_at
HERC1	-1.00844999613409	4.84129232007349	-6.06321591075895	8.32847030967317e-09	3.93059226742668e-08	9.1980307284268	HERC1	240703_s_at
ACSM5	-1.12323009899897	2.69359656652811	-6.0626688073089	8.35181480915763e-09	3.94092927151716e-08	9.1952958264399	ACSM5	1554514_at
PTH2R	-1.41284100578222	4.10314278080488	-6.05488830134479	8.69083150683712e-09	4.09418587486059e-08	9.15641926289958	PTH2R	206772_at
BSDC1	-1.1903311411062	4.72997535816819	-6.05301940503718	8.77425322727994e-09	4.12957127659061e-08	9.14708581374945	BSDC1	1559971_at
CCRL2	1.06692469081424	5.75891657562425	6.05237431688601	8.80322986067066e-09	4.14249584845656e-08	9.14386461258473	CCRL2	211434_s_at
BRIP1	1.17525408557831	5.01865924825669	6.05126871989114	8.85311042396647e-09	4.16385927319882e-08	9.13834440888383	BRIP1	221703_at
HSD17B2	1.23665983994344	8.20217788846498	6.03684587767896	9.52976815822845e-09	4.46478212554534e-08	9.06639138417988	HSD17B2	204818_at
CYP1B1-AS1	-1.25286486850526	3.65277339283391	-6.03406009717648	9.66618856952548e-09	4.52481900718156e-08	9.05250640504553	CYP1B1-AS1	233410_at
PSCA	-1.03828546789876	5.21696037726853	-6.03322620316848	9.70739566710667e-09	4.54333040660039e-08	9.04835088932161	PSCA	205319_at
PIWIL1	-1.28168591030877	4.12926933651912	-6.0308197850101	9.82727757370304e-09	4.59589771056551e-08	9.03636115117841	PIWIL1	214868_at
SCN4A	-1.42486869289662	3.58896638131892	-6.02945412985983	9.8959555852523e-09	4.62722459269366e-08	9.02955828788202	SCN4A	206981_at
PSG2	1.40194776633967	2.52446629859931	6.02630538851942	1.00561022955209e-08	4.69648409505088e-08	9.01387697555082	PSG2	208134_x_at
DEPDC1-AS1	1.36355913152739	3.10085506304232	6.0261712859969	1.00629789419908e-08	4.69929427445635e-08	9.01320923804956	DEPDC1-AS1	1569958_at
LUZP2	1.40143511369982	3.77500516224624	6.02359623446935	1.01959228841382e-08	4.75731424893543e-08	9.00038913559417	LUZP2	215323_at
C4BPB	-1.12384078863427	5.07571548986727	-6.01638144573833	1.0577644356888e-08	4.92491446149068e-08	8.96448864348384	C4BPB	208209_s_at
NLRP2	1.58664281526159	7.96486495500167	6.01636146386543	1.05787207751322e-08	4.92499623961474e-08	8.96438925325123	NLRP2	221690_s_at
ADCYAP1	2.32250453497515	5.05443203481566	6.01489690219852	1.06579094037535e-08	4.95932933319338e-08	8.95710507750935	ADCYAP1	230237_at
WFDC2	-1.25579619370532	4.03548219577388	-6.00808133827462	1.10341367720653e-08	5.12131942285799e-08	8.92322218349578	WFDC2	1553089_a_at
TAF13	1.13336178465587	4.46486670772523	6.00754338839254	1.10643805707415e-08	5.13361343945429e-08	8.92054888160156	TAF13	205966_at
LOC101928284	-1.27740132627459	4.53927159854509	-6.00650976186604	1.11227197930319e-08	5.15936798747789e-08	8.91541278791992	LOC101928284	1569802_at
SEPTIN4	-1.34261350926091	3.83861326138887	-6.00576812867238	1.11647642234108e-08	5.17843131926524e-08	8.91172796384659	SEPTIN4	233006_at
AVL9	1.06573652295263	4.77699783604882	5.99638865064024	1.17101373740941e-08	5.417139867405e-08	8.86515130666558	AVL9	1555055_at
TRPM3	-1.40754567939839	2.87211641088451	-5.98835184591285	1.21981480212491e-08	5.63241063306977e-08	8.82527978808989	TRPM3	216452_at
FAM200A	-1.37156178548976	3.29355407987011	-5.97750216527925	1.28887017644545e-08	5.93722949676933e-08	8.77150854319855	FAM200A	1566865_at
VGLL2	-1.04711316734117	5.247726891443	-5.97294786059315	1.31898583123728e-08	6.06982159101914e-08	8.74895626876737	VGLL2	236352_at
TNN	-1.0506012484577	6.55045839005513	-5.97199774648818	1.32535491885034e-08	6.096565723384e-08	8.74425285237234	TNN	215271_at
ASIP	-1.11699125081826	5.00983769676841	-5.97017207330418	1.33767802731601e-08	6.14962971020792e-08	8.73521646601877	ASIP	214498_at
C1orf21	-1.4093667962264	4.13466197201873	-5.96591831245004	1.36682772657992e-08	6.27568171452191e-08	8.71416897323709	C1orf21	223127_s_at
DRAIC	-1.44967610650183	2.81999403550978	-5.96527321311022	1.37130240937104e-08	6.29415373005049e-08	8.71097789535096	DRAIC	240838_s_at
ADD2	-1.18919826628305	4.11291245588825	-5.96517189851938	1.37200647346384e-08	6.29685670583696e-08	8.71047674845619	ADD2	206807_s_at
CFAP410	-1.45490011831259	6.36919826580033	-5.96379886496777	1.38158307884246e-08	6.33814858497329e-08	8.70368566426075	CFAP410	203995_at
ZFR2	-1.13269755041602	2.81177817094496	-5.96223357308672	1.3925805619451e-08	6.38645715688209e-08	8.69594490869209	ZFR2	215419_at
PNMA8B	-1.21023696279946	4.47519720224695	-5.95913200013145	1.41462568645937e-08	6.48212029895795e-08	8.68061078848512	PNMA8B	232003_at
PSG4	1.17390195099436	7.83370930631933	5.95188876618877	1.46744900284083e-08	6.70842593899016e-08	8.64482070825095	PSG4	208191_x_at
FOXN3	1.24700799660172	4.49520407623972	5.95083605579913	1.47528531884547e-08	6.73917827787419e-08	8.63962145500102	FOXN3	229652_s_at
SORCS1	-1.11268947321574	4.47378541899821	-5.93826686652425	1.57207659488613e-08	7.15502271084652e-08	8.57758979620662	SORCS1	1556891_at
FTX	-1.13738559904461	9.0177732504507	-5.93674555424059	1.58420574014262e-08	7.20662691091585e-08	8.57008762885032	FTX	1558515_at
KIZ	-1.23581556785952	3.48352351413128	-5.92442971621381	1.68583223985144e-08	7.64159158629393e-08	8.50940004996609	KIZ	240521_at
ARHGEF39	1.02399345873103	6.83279063447096	5.92276113704239	1.7000830174321e-08	7.70508276125178e-08	8.50118432342499	ARHGEF39	230521_at
KCTD16	-1.53633271844782	2.21685802099767	-5.91730902461341	1.74747536405395e-08	7.90528011994454e-08	8.47434990440219	KCTD16	237384_x_at
MICALL2	1.28478691451839	5.56172769764181	5.90998454386555	1.81318535431494e-08	8.19034279966699e-08	8.43832560281047	MICALL2	1555862_s_at
LINC01088	-1.06222694667461	5.45148947195906	-5.89813680321983	1.92463230035604e-08	8.66298436008614e-08	8.38011663427546	LINC01088	230781_at
EML2	-1.04670504595373	6.257196443554	-5.89127401793302	1.99222780797183e-08	8.95029214468855e-08	8.34643444466428	EML2	204397_at
ANXA9	1.42191242313566	8.37800958116429	5.88958399626035	2.00922735529593e-08	9.02518120693437e-08	8.33814388222939	ANXA9	210085_s_at
EBF2	-1.35851788687289	3.4399685870843	-5.87491985458714	2.16281982857452e-08	9.67614549769346e-08	8.26627359395033	EBF2	220392_at
PAK5	-1.50179687353968	2.66156839392263	-5.87206402912317	2.19404191148316e-08	9.80700143151911e-08	8.25229073372104	PAK5	210721_s_at
HFE	-1.02523378400375	4.97770685882547	-5.867193060392	2.24831642450272e-08	1.00364713022278e-07	8.2284516067113	HFE	211326_x_at
LINC02240	-1.20208596031453	2.8749555861261	-5.86347975463153	2.29057272071981e-08	1.02134287640969e-07	8.21028703777085	LINC02240	1562934_at
PTPN21	-1.09481928417844	3.9688890681095	-5.86254307341743	2.30135409110727e-08	1.02589918411162e-07	8.20570623082976	PTPN21	222092_at
CLDN18	-1.14056646640418	3.75755971760713	-5.85396519988352	2.40242618927953e-08	1.06912462883655e-07	8.16377903342931	CLDN18	232578_at
KCNJ1	-1.42988358767138	5.22143862659096	-5.85039014120785	2.44582231410767e-08	1.0870210943248e-07	8.14631678937059	KCNJ1	210402_at
DNAH7	-1.12043403388953	3.67192178522779	-5.84720798917018	2.48509400948306e-08	1.10321951094906e-07	8.13077964785425	DNAH7	234476_at
C14orf180	-1.49404762480859	4.13377184900421	-5.84362415925027	2.53006225144553e-08	1.12181618358433e-07	8.11328800881989	C14orf180	1558421_a_at
NAT2	-1.3187143672766	1.22159703534544	-5.83805063021396	2.6015834890974e-08	1.15203350827246e-07	8.08609940159458	NAT2	206797_at
LOC105372069	-1.06210174670316	4.72590116545157	-5.83297788472375	2.66839650652983e-08	1.17961334892075e-07	8.06136871752855	LOC105372069	1563190_at
UNC5A	1.48764761939776	1.8675742343019	5.83092997525212	2.69584282451591e-08	1.19068750650624e-07	8.05138879338059	UNC5A	236448_at
CAPN13	-1.39114956002284	4.64249608342427	-5.82652087322145	2.75587536114742e-08	1.21572926715133e-07	8.02991017531726	CAPN13	229499_at
CYP4F11	1.43489870508131	5.10731350953581	5.82082670791213	2.83534399810629e-08	1.24834521610095e-07	8.00218750150157	CYP4F11	206153_at
NKAIN3-IT1	-1.22956242811422	5.02480800062082	-5.81747459745882	2.88317082578163e-08	1.26860908497997e-07	7.9858758411208	NKAIN3-IT1	1558388_a_at
MS4A1	1.12485708744064	6.18111667726971	5.81089033398361	2.97942264948655e-08	1.30864342352729e-07	7.95385451547212	MS4A1	228592_at
KCNA6	-1.14676915633464	4.58574509261894	-5.8081707295839	3.0200905062092e-08	1.32565388910556e-07	7.94063530421026	KCNA6	1553347_s_at
COL8A1	-1.01712753306709	4.2065087920329	-5.80158197604372	3.120881639693e-08	1.36835768765208e-07	7.90862643807315	COL8A1	214587_at
INSYN1	-1.25549302400941	5.25028493266281	-5.7995067690757	3.15330329732211e-08	1.38124385339758e-07	7.89854989646275	INSYN1	233482_at
NEFL	-1.3374637527381	4.73763996142723	-5.7988268505319	3.16399740427317e-08	1.3857061685248e-07	7.89524895426973	NEFL	221916_at
IL21R	1.28847326208824	3.63571684918246	5.79861101452259	3.1673995988304e-08	1.38697399540327e-07	7.89420114441694	IL21R	219971_at
TSSK3	-1.16978411468793	2.25011799583134	-5.79830154066843	3.17228404158834e-08	1.38900160145625e-07	7.8926988004844	TSSK3	1552395_at
ATP2C2	1.15835713049462	4.00058275772958	5.79719673162712	3.18978150248117e-08	1.39580372540545e-07	7.88733593188757	ATP2C2	236171_at
NECAB1	-1.45221883394424	2.04173234652521	-5.79444578675334	3.23376107851054e-08	1.41365544868924e-07	7.87398550701524	NECAB1	233305_at
SLC51B	-1.08177392465458	4.1608593872826	-5.78358753766312	3.41321950618253e-08	1.48844190208005e-07	7.82133154524282	SLC51B	230830_at
STAC2	-1.08677146069055	8.18764964443617	-5.77838375865077	3.50264314762065e-08	1.52438588654441e-07	7.79612080071681	STAC2	228888_at
KCNK3	-1.03330634131828	3.97139889610328	-5.77171387402645	3.62061866446595e-08	1.57383785561835e-07	7.76382950390646	KCNK3	205952_at
NPR3	1.17161748782928	5.23599537972061	5.76451322676464	3.7523465438141e-08	1.62837961173931e-07	7.72899673970378	NPR3	219790_s_at
SHOX2	-1.05530783096658	5.88741710308227	-5.74955257668963	4.0411998872691e-08	1.74707522603335e-07	7.65671896238353	SHOX2	208443_x_at
FRRS1L	-1.12270668037005	3.56266143823733	-5.74791758500444	4.07405600264333e-08	1.76044425784023e-07	7.64882767579782	FRRS1L	213904_at
ROS1	-1.76883877826151	2.00754914366395	-5.73902021384383	4.25748569668099e-08	1.83593367352341e-07	7.60591106126561	ROS1	244363_at
PYROXD2	-1.1350360857642	4.63626390982117	-5.73760328531601	4.28743340582409e-08	1.84855627681912e-07	7.59908062625645	PYROXD2	232942_at
SLURP1	1.02575465116512	10.7415431005377	5.72848709414802	4.48509640399609e-08	1.92754791611764e-07	7.55516243767657	SLURP1	214536_at
FRY-AS1	1.19531941301486	3.35773480288864	5.72842420593609	4.4864904656562e-08	1.92799549013403e-07	7.55485963120468	FRY-AS1	1558793_at
SYNPO2	-1.31167758925079	3.31133787343022	-5.72783332551612	4.49960939898906e-08	1.93287353778855e-07	7.55201465429629	SYNPO2	232119_at
PLAC1	-1.31784866040859	3.46833131155594	-5.7190967276165	4.69801671213567e-08	2.01462010773347e-07	7.50997277079592	PLAC1	219702_at
FZD5	1.05952940223599	3.68743335668758	5.71457406253951	4.80406099113817e-08	2.05751241336738e-07	7.48822606428497	FZD5	206136_at
[truncated: 1 more rows]
